# Supplementary material for: The Association between ER, PR, HER2, and ER−/PR+ Expression and Lung Cancer Subsequent in Breast Cancer Patients: A Retrospective Cohort Study Based on SEER Database
Source: Breast J. 2023 Nov 11;2023:7028189. doi: 10.1155/2023/7028189 (PMC10657240; doi:10.1155/2023/7028189)
Supplement: Supplementary Materials — Supplementary Table 1: multivariable Cox regression analyses HR and 95% CI of the ER, PR, HER2, and ER−/PR+ associated with outcomes in BC-LuC. Supplementary Table 2: multivariable Cox regression analyses HR and 95% CI of the ER, PR, HER2, and ER−/PR+ associated with outcomes in BC. Supplementary Table 3: the association of OR and 95% CI between the ER, PR, HER2, and ER−/PR+ with metastasis in BC and BC-LuC. Supplementary Figure 1: Kaplan–Meier survival curves for DSS of ER, PR, and HER2 and ER−/PR+ in BC. Supplementary Figure 2: Kaplan–Meier survival curves for OS of ER, PR, and HER2 and ER−/PR+ in BC. [file 7028189.f1.zip]

Archive with 2 entries (2 files):
- supplement data.txt
- supplementary material.docx
