# Supplementary material for: The Association between ER, PR, HER2, and ER−/PR+ Expression and Lung Cancer Subsequent in Breast Cancer Patients: A Retrospective Cohort Study Based on SEER Database
Source: Breast J. 2023 Nov 11;2023:7028189. doi: 10.1155/2023/7028189 (PMC10657240; doi:10.1155/2023/7028189)
Supplement: Supplementary Materials — Supplementary Table 1: multivariable Cox regression analyses HR and 95% CI of the ER, PR, HER2, and ER−/PR+ associated with outcomes in BC-LuC. Supplementary Table 2: multivariable Cox regression analyses HR and 95% CI of the ER, PR, HER2, and ER−/PR+ associated with outcomes in BC. Supplementary Table 3: the association of OR and 95% CI between the ER, PR, HER2, and ER−/PR+ with metastasis in BC and BC-LuC. Supplementary Figure 1: Kaplan–Meier survival curves for DSS of ER, PR, and HER2 and ER−/PR+ in BC. Supplementary Figure 2: Kaplan–Meier survival curves for OS of ER, PR, and HER2 and ER−/PR+ in BC. [file 7028189.f1.zip › supplement data.txt]

Patient ID	Age	Sex	Race recode (W, B, AI, API)	Site recode ICD-O-3/WHO 2008	Laterality	Combined Summary Stage (2004+)	Derived AJCC Stage Group, 7th ed (2010-2015)	Radiation recode	Chemotherapy recode (yes, no/unk)	Months from diagnosis to treatment	ER Status Recode Breast Cancer (1990+)	PR Status Recode Breast Cancer (1990+)	ER-/PR+	Derived HER2 Recode (2010+)	CS tumor size (2004-2015)	COD to site recode	SEER cause-specific death classification	Survival months	Vital status recode (study cutoff used)	Marital status at diagnosis	SEER Combined Mets at DX-bone (2010+)	SEER Combined Mets at DX-brain (2010+)	SEER Combined Mets at DX-liver (2010+)	SEER Combined Mets at DX-lung (2010+)
812110	53	1	1	0	1	2	2	0	0	1	1	1	0	0	22	Alive	0	67	0	2	0	0	0	0
872723	58	1	3	0	1	1	1	1	0	2	1	1	0	0	1	Alive	0	119	0	2	0	0	0	0
891259	45	1	3	0	0	0	4	0	1	1	1	0	0	0	46	Breast	1	39	1	1	1	0	0	0
946876	62	1	3	0	1	2	3	1	1	1	1	1	0	0	18	Alive	0	83	0	1	0	0	0	0
949231	65	1	1	0	1	2	3	1	1	1	1	1	0	0	42	Acute Myeloid Leukemia	1	54	1	1	0	0	0	0
950282	59	1	3	0	0	1	1	0	0	1	0	0	0	1	5	Alive	0	90	0	1	0	0	0	0
1009860	50	1	3	0	1	1	1	0	0	1	1	1	0	0	8	Alive	0	28	0	4	0	0	0	0
1037150	39	1	1	0	1	1	1	1	0	1	1	1	0	0	15	Alive	0	68	0	1	0	0	0	0
1046598	71	1	3	0	1	1	1	0	0	1	1	1	0	0	11	Alive	0	102	0	2	0	0	0	0
1047799	71	1	3	0	1	1	1	1	0	1	0	0	0	0	14	Alive	0	118	0	4	0	0	0	0
1052840	57	1	3	0	0	1	1	1	0	1	1	0	0	0	14	Alive	0	108	0	1	0	0	0	0
1057059	73	1	2	0	0	1	1	1	0	1	1	1	0	0	17	Alive	0	86	0	4	0	0	0	0
1059564	51	1	3	0	1	1	1	1	0	2	1	1	0	0	11	Alive	0	97	0	1	0	0	0	0
1064839	76	1	2	0	1	1	1	0	0	1	1	1	0	0	11	Breast	1	43	1	2	0	0	0	0
1066270	68	1	3	0	1	1	1	1	0	1	1	1	0	0	8	Alive	0	80	0	3	0	0	0	0
1080358	52	1	3	0	0	1	1	1	0	3	1	1	0	0	1	Alive	0	112	0	2	0	0	0	0
1081528	57	1	3	0	0	1	2	1	1	1	1	1	0	0	27	Alive	0	87	0	1	0	0	0	0
1116701	76	1	2	0	0	1	2	0	0	2	1	1	0	0	48	Diseases of Heart	0	10	1	1	0	0	0	0
1130233	61	1	3	0	1	1	1	1	0	2	1	1	0	0	12	Alive	0	72	0	1	0	0	0	0
1137120	57	1	3	0	0	1	1	1	0	2	1	1	0	0	17	Alive	0	82	0	2	0	0	0	0
1142951	60	1	3	0	1	1	1	1	1	1	1	0	0	1	9	Alive	0	66	0	1	0	0	0	0
1149385	53	1	3	0	1	1	1	0	0	2	0	0	0	1	10	Alive	0	71	0	2	0	0	0	0
1150632	59	1	1	0	1	1	1	1	0	1	1	1	0	0	9	Alive	0	119	0	4	0	0	0	0
1150658	82	1	3	0	0	2	3	1	0	2	1	1	0	0	18	Breast	1	89	1	4	0	0	0	0
1150677	50	1	1	0	1	2	2	0	0	2	1	1	0	0	35	Alive	0	116	0	1	0	0	0	0
1150752	68	1	3	0	1	1	1	0	0	1	1	1	0	0	15	Alive	0	103	0	4	0	0	0	0
1150755	65	1	3	0	0	1	1	0	0	1	1	1	0	0	10	Alive	0	116	0	1	0	0	0	0
1150763	44	1	3	0	0	1	1	0	1	1	1	1	0	0	15	Alive	0	80	0	1	0	0	0	0
1150768	43	1	3	0	1	1	1	0	0	1	1	1	0	0	12	Alive	0	118	0	1	0	0	0	0
1150805	42	1	1	0	0	1	2	0	0	1	1	1	0	0	25	Alive	0	117	0	1	0	0	0	0
1150807	71	1	3	0	0	1	1	0	0	1	1	1	0	0	7	Alive	0	118	0	1	0	0	0	0
1150833	83	1	1	0	0	1	1	1	0	1	1	1	0	0	8	Alive	0	108	0	1	0	0	0	0
1150890	42	1	1	0	1	2	3	0	1	1	1	0	0	1	28	Alive	0	115	0	1	0	0	0	0
1150891	48	1	1	0	1	1	2	1	1	1	1	1	0	0	35	Alive	0	114	0	1	0	0	0	0
1150917	48	1	2	0	0	2	1	0	1	1	1	1	0	0	15	Alive	0	119	0	2	0	0	0	0
1150976	69	1	3	0	0	1	1	1	0	1	1	0	0	0	14	Alive	0	118	0	1	0	0	0	0
1150996	46	1	3	0	0	2	1	0	1	2	1	1	0	0	7	Alive	0	118	0	3	0	0	0	0
1151014	85	1	2	0	1	1	1	0	0	2	0	0	0	0	10	Nephritis, Nephrotic Syndrome and Nephrosis	0	48	1	4	0	0	0	0
1151028	82	1	3	0	1	1	1	1	0	2	1	1	0	0	11	Alive	0	118	0	2	0	0	0	0
1151029	52	1	3	0	0	1	2	1	0	1	1	1	0	0	24	Alive	0	117	0	2	0	0	0	0
1151031	81	1	1	0	1	1	2	0	0	2	0	0	0	0	40	Alive	0	38	0	1	0	0	0	0
1151036	85	1	3	0	1	2	3	1	1	1	0	0	0	0	90	Breast	1	28	1	4	0	0	0	0
1151043	41	1	3	0	0	2	2	1	1	1	1	0	0	0	32	Alive	0	118	0	3	0	0	0	0
1151076	53	1	2	0	1	1	1	1	1	3	1	0	0	0	15	Cerebrovascular Diseases	0	119	1	2	0	0	0	0
1151112	61	1	3	0	1	1	1	1	0	1	1	1	0	0	17	Alive	0	117	0	1	0	0	0	0
1151154	43	1	3	0	1	1	2	1	1	3	1	1	0	0	25	Alive	0	117	0	2	0	0	0	0
1151173	39	1	1	0	1	2	3	0	0	1	1	1	0	0	50	Alive	0	108	0	1	0	0	0	0
1151183	64	1	3	0	1	1	1	1	1	1	0	0	0	0	13	Alive	0	100	0	4	0	0	0	0
1151193	83	1	1	0	1	2	2	1	0	1	1	1	0	0	40	Breast	1	60	1	4	0	0	0	0
1151198	60	1	3	0	0	2	2	1	0	1	1	1	0	0	38	Alive	0	116	0	1	0	0	0	0
1151226	61	1	3	0	0	1	1	1	0	1	1	1	0	0	11	Alive	0	116	0	2	0	0	0	0
1151233	59	1	3	0	0	1	1	1	1	1	1	1	0	1	19	Alive	0	116	0	3	0	0	0	0
1151242	70	1	2	0	1	2	2	1	1	1	0	0	0	0	12	Alive	0	116	0	1	0	0	0	0
1151243	85	1	2	0	0	1	1	1	0	1	1	1	0	0	12	Alive	0	116	0	4	0	0	0	0
1151246	79	1	3	0	1	1	1	0	0	2	1	1	0	0	15	Alive	0	116	0	1	0	0	0	0
1151258	80	1	3	0	0	1	1	1	0	2	1	1	0	0	11	Alive	0	117	0	1	0	0	0	0
1151262	67	1	3	0	1	1	1	1	0	1	1	1	0	0	15	Alive	0	117	0	1	0	0	0	0
1151276	45	1	3	0	0	1	2	1	0	2	1	1	0	0	23	Alive	0	116	0	2	0	0	0	0
1151308	44	1	1	0	1	1	1	1	0	2	1	1	0	0	10	Alive	0	115	0	1	0	0	0	0
1151310	68	1	3	0	0	0	4	1	0	1	1	1	0	0	100	Breast	1	10	1	1	1	0	0	0
1151313	54	1	2	0	0	2	3	1	1	1	1	1	0	0	56	Alive	0	115	0	2	0	0	0	0
1151466	77	1	1	0	0	1	1	0	0	1	1	1	0	0	15	Alive	0	114	0	4	0	0	0	0
1151469	63	1	3	0	1	1	1	1	0	1	1	1	0	0	13	Alive	0	115	0	3	0	0	0	0
1151477	45	1	2	0	1	2	3	1	1	1	1	1	0	0	50	Alive	0	115	0	2	0	0	0	0
1151486	48	1	1	0	0	1	1	1	0	1	1	1	0	0	16	Alive	0	67	0	1	0	0	0	0
1151499	66	1	3	0	1	1	2	1	1	1	1	0	0	0	33	Alive	0	115	0	1	0	0	0	0
1151502	61	1	3	0	0	2	1	1	0	1	1	1	0	0	9	Alive	0	115	0	1	0	0	0	0
1151548	45	1	3	0	0	2	1	0	0	1	1	1	0	0	12	Alive	0	115	0	1	0	0	0	0
1151571	46	1	1	0	0	1	1	1	0	2	1	1	0	0	5	Alive	0	119	0	3	0	0	0	0
1151573	85	1	2	0	0	1	1	0	0	1	1	1	0	0	8	Alzheimers (ICD-9 and 10 only)	0	63	1	4	0	0	0	0
1151576	55	1	3	0	1	1	1	1	0	1	1	1	0	0	18	Alive	0	118	0	1	0	0	0	0
1151633	79	1	3	0	1	1	1	0	0	2	1	1	0	0	14	Other Cause of Death	0	94	1	2	0	0	0	0
1151684	45	1	3	0	1	1	1	1	1	1	1	1	0	1	2	Alive	0	116	0	2	0	0	0	0
1151711	67	1	2	0	0	2	3	1	1	2	1	1	0	0	70	Diseases of Heart	0	58	1	4	0	0	0	0
1151712	73	1	3	0	0	1	1	1	0	1	1	1	0	0	20	Alive	0	117	0	4	0	0	0	0
1151713	48	1	3	0	1	1	2	1	1	1	1	1	0	0	23	Alive	0	118	0	1	0	0	0	0
1151718	72	1	3	0	0	1	1	0	0	1	1	1	0	0	13	Alive	0	116	0	2	0	0	0	0
1151719	74	1	3	0	1	1	1	0	0	1	1	1	0	0	4	Alive	0	115	0	2	0	0	0	0
1151760	49	1	3	0	0	1	1	1	0	2	1	1	0	0	17	Alive	0	117	0	2	0	0	0	0
1151770	80	1	2	0	0	0	3	1	1	1	1	1	0	0	50	Breast	1	53	1	4	0	0	0	0
1151771	75	1	2	0	0	2	2	1	0	2	1	1	0	0	26	Diabetes Mellitus	0	112	1	2	0	0	0	0
1151783	66	1	2	0	1	2	2	1	1	2	1	0	0	0	19	Alive	0	115	0	4	0	0	0	0
1151788	74	1	2	0	0	1	1	0	0	1	1	1	0	0	9	Alive	0	117	0	4	0	0	0	0
1151797	57	1	3	0	1	2	2	1	0	1	1	1	0	1	45	Alive	0	115	0	1	0	0	0	0
1151799	59	1	1	0	0	1	2	1	0	1	1	1	0	0	28	Alive	0	117	0	1	0	0	0	0
1151806	47	1	3	0	0	1	1	1	1	1	1	1	0	0	5	Alive	0	111	0	2	0	0	0	0
1151818	49	1	3	0	0	1	1	0	1	1	1	1	0	0	9	Alive	0	116	0	3	0	0	0	0
1151836	72	1	3	0	0	1	1	1	1	2	1	0	0	0	20	Alive	0	115	0	1	0	0	0	0
1151855	49	1	1	0	0	1	1	1	1	2	1	1	0	0	6	Alive	0	115	0	2	0	0	0	0
1151861	62	1	1	0	1	2	3	1	1	1	0	0	0	0	33	Cerebrovascular Diseases	0	8	1	1	0	0	0	0
1151884	57	1	1	0	0	2	2	1	1	2	1	1	0	0	48	Alive	0	119	0	1	0	0	0	0
1151897	85	1	3	0	1	1	2	1	1	1	0	0	0	0	28	Breast	1	49	1	4	0	0	0	0
1151924	70	1	3	0	1	2	2	1	1	1	1	1	0	1	32	Alive	0	118	0	4	0	0	0	0
1151936	62	1	2	0	0	2	2	1	1	1	1	1	0	0	40	Breast	1	66	1	2	0	0	0	0
1151939	74	1	3	0	1	2	3	1	1	1	1	1	0	0	56	Alive	0	118	0	1	0	0	0	0
1151945	59	1	3	0	1	1	1	1	0	1	1	1	0	0	4	Alive	0	118	0	2	0	0	0	0
1151950	85	1	3	0	0	1	2	0	0	1	1	1	0	0	21	Diseases of Heart	0	79	1	4	0	0	0	0
1152019	69	1	3	0	0	1	1	1	1	1	1	1	0	0	19	Alive	0	119	0	1	0	0	0	0
1152024	65	1	3	0	0	1	1	0	1	1	0	0	0	0	18	Alive	0	117	0	4	0	0	0	0
1152052	40	1	3	0	1	1	2	0	1	1	1	1	0	0	22	Alive	0	118	0	1	0	0	0	0
1152072	46	1	3	0	0	2	3	0	1	1	1	1	0	0	22	Alive	0	115	0	1	0	0	0	0
1152168	79	1	3	0	1	1	1	0	0	1	1	1	0	0	11	Alive	0	119	0	1	0	0	0	0
1152225	85	1	3	0	1	1	1	1	0	1	1	1	0	0	7	Other Cause of Death	0	109	1	4	0	0	0	0
1152230	65	1	3	0	0	1	1	1	0	1	1	1	0	0	10	Alive	0	117	0	1	0	0	0	0
1152240	66	1	3	0	0	1	1	1	0	1	1	1	0	0	8	Alive	0	118	0	2	0	0	0	0
1152248	53	1	3	0	0	2	1	1	0	1	1	1	0	0	20	Alive	0	116	0	2	0	0	0	0
1152255	58	1	3	0	0	1	1	1	0	1	1	1	0	0	14	Alive	0	114	0	1	0	0	0	0
1152258	80	1	3	0	0	2	2	1	0	1	1	1	0	0	25	Alive	0	114	0	1	0	0	0	0
1152357	49	1	3	0	0	1	1	1	1	1	0	0	0	0	14	Alive	0	108	0	1	0	0	0	0
1152360	26	1	3	0	0	2	3	1	1	1	0	0	0	0	45	Alive	0	118	0	2	0	0	0	0
1152451	74	1	3	0	0	1	1	1	0	1	0	0	0	0	8	Alive	0	116	0	1	0	0	0	0
1152462	52	1	3	0	0	2	2	1	1	1	1	1	0	0	36	Alive	0	117	0	2	0	0	0	0
1152493	56	1	3	0	0	1	1	0	0	1	1	0	0	1	18	Alive	0	116	0	1	0	0	0	0
1152497	32	1	1	0	0	1	1	1	1	1	1	1	0	0	15	Breast	1	58	1	1	0	0	0	0
1152500	72	1	2	0	1	2	2	1	1	1	0	0	0	1	20	Other Cause of Death	0	85	1	2	0	0	0	0
1152517	52	1	3	0	0	2	3	1	1	1	1	0	0	0	60	Breast	1	94	1	1	0	0	0	0
1152525	47	1	1	0	1	1	2	1	1	1	1	1	0	0	21	Alive	0	102	0	2	0	0	0	0
1152547	54	1	3	0	1	2	2	1	0	1	1	1	0	0	12	Alive	0	115	0	3	0	0	0	0
1152562	47	0	3	0	0	2	2	1	1	1	1	1	0	0	22	Alive	0	115	0	1	0	0	0	0
1152565	68	1	3	0	1	1	2	1	0	1	1	1	0	0	21	Alive	0	115	0	1	0	0	0	0
1152594	59	0	3	0	0	2	3	1	1	1	1	1	0	0	25	Alive	0	118	0	1	0	0	0	0
1152625	38	1	1	0	0	2	3	1	1	1	1	0	0	0	34	Alive	0	84	0	1	0	0	0	0
1152665	48	1	3	0	0	1	1	1	1	1	1	1	0	0	18	Alive	0	117	0	1	0	0	0	0
1152788	65	1	3	0	0	1	1	0	0	1	1	1	0	0	12	Alive	0	114	0	1	0	0	0	0
1152835	69	1	3	0	1	1	2	1	0	1	1	1	0	0	27	Alive	0	119	0	2	0	0	0	0
1152857	69	1	3	0	1	1	1	0	1	2	1	1	0	1	16	Breast	1	90	1	3	0	0	0	0
1152906	46	1	3	0	0	1	1	1	1	1	1	1	0	0	20	Alive	0	118	0	2	0	0	0	0
1152933	51	1	1	0	0	1	1	1	1	2	0	0	0	0	14	Alive	0	119	0	1	0	0	0	0
1152950	47	1	3	0	1	2	2	0	0	1	1	1	0	1	19	Alive	0	118	0	1	0	0	0	0
1152952	54	1	1	0	0	1	2	0	1	1	0	0	0	0	23	Alive	0	117	0	1	0	0	0	0
1153008	59	1	1	0	0	1	2	0	1	1	1	1	0	1	21	Alive	0	116	0	4	0	0	0	0
1153011	68	1	1	0	0	2	2	1	1	1	0	0	0	0	25	Alive	0	65	0	1	0	0	0	0
1153163	49	1	3	0	1	2	2	0	1	1	1	1	0	0	17	Alive	0	117	0	2	0	0	0	0
1153220	74	1	3	0	0	2	3	1	1	1	1	1	0	0	12	Alive	0	118	0	4	0	0	0	0
1153230	74	1	1	0	0	1	2	0	0	1	1	1	0	0	26	Alive	0	118	0	2	0	0	0	0
1153232	53	1	3	0	1	1	1	1	0	1	1	0	0	0	6	Alive	0	117	0	1	0	0	0	0
1153260	72	1	3	0	0	1	1	1	0	1	1	1	0	0	15	Diabetes Mellitus	0	48	1	3	0	0	0	0
1153266	50	1	1	0	0	1	1	0	1	2	0	0	0	0	9	Alive	0	118	0	1	0	0	0	0
1153275	71	1	2	0	0	1	1	1	0	1	1	1	0	0	5	Alive	0	116	0	4	0	0	0	0
1153277	63	1	3	0	0	1	1	1	0	1	1	1	0	0	15	Alive	0	117	0	1	0	0	0	0
1153331	29	0	1	0	0	2	2	0	1	2	1	1	0	0	28	Alive	0	118	0	1	0	0	0	0
1153388	70	1	3	0	0	2	3	0	1	2	1	0	0	1	55	Alive	0	118	0	1	0	0	0	0
1153391	59	1	3	0	0	2	1	0	1	1	1	1	0	0	12	Alive	0	117	0	1	0	0	0	0
1153394	61	1	3	0	0	1	1	1	0	1	1	1	0	0	12	Alive	0	117	0	1	0	0	0	0
1153433	55	1	1	0	0	2	1	0	1	1	1	0	0	1	16	Alive	0	115	0	1	0	0	0	0
1153480	35	1	3	0	1	1	1	0	1	2	1	0	0	1	12	Alive	0	116	0	1	0	0	0	0
1153482	70	1	2	0	1	2	2	1	0	1	1	1	0	0	33	Diseases of Heart	0	32	1	4	0	0	0	0
1153483	63	1	3	0	1	1	1	1	0	1	1	1	0	0	13	Alive	0	115	0	3	0	0	0	0
1153493	85	1	3	0	0	1	2	0	0	2	1	0	0	1	25	Diseases of Heart	0	106	1	4	0	0	0	0
1153501	58	1	3	0	1	1	1	0	0	2	1	1	0	0	12	Alive	0	35	0	2	0	0	0	0
1153508	45	1	3	0	0	2	2	0	1	1	1	1	0	0	30	Alive	0	117	0	1	0	0	0	0
1153529	45	1	3	0	1	1	1	1	0	2	1	0	0	0	5	Alive	0	117	0	1	0	0	0	0
1153560	44	1	3	0	0	1	2	1	0	1	1	1	0	0	50	Alive	0	119	0	3	0	0	0	0
1153571	77	1	3	0	1	1	2	0	0	1	1	0	0	0	25	Breast	1	39	1	1	0	0	0	0
1153592	60	1	1	0	0	1	1	1	0	1	1	1	0	0	11	Alive	0	118	0	1	0	0	0	0
1153596	52	1	1	0	1	2	3	0	1	1	1	1	0	0	15	Alive	0	119	0	1	0	0	0	0
1153602	52	1	3	0	1	1	2	0	1	1	0	0	0	0	22	Alive	0	118	0	1	0	0	0	0
1153618	41	1	3	0	1	1	2	0	1	2	1	0	0	1	22	Alive	0	119	0	1	0	0	0	0
1153622	55	1	3	0	0	2	2	0	1	1	0	0	0	0	32	Breast	1	23	1	3	0	0	0	0
1153687	79	1	2	0	0	0	4	0	0	1	1	1	0	0	90	Breast	1	15	1	3	0	0	0	0
1153696	32	1	2	0	0	2	2	1	1	1	0	0	0	0	37	Breast	1	38	1	4	0	0	0	0
1153704	77	1	3	0	1	1	2	1	0	1	1	0	0	0	21	Alive	0	118	0	3	0	0	0	0
1153732	77	1	3	0	1	1	1	1	0	1	1	1	0	0	9	Cerebrovascular Diseases	0	106	1	1	0	0	0	0
1153763	74	1	2	0	0	1	1	1	0	1	1	0	0	0	9	Alive	0	116	0	4	0	0	0	0
1153804	46	1	3	0	1	1	1	1	0	1	1	1	0	0	9	Alive	0	117	0	1	0	0	0	0
1153828	41	1	2	0	1	2	3	1	1	1	1	0	0	0	40	Alive	0	118	0	3	0	0	0	0
1153846	73	1	3	0	1	1	2	0	0	1	1	0	0	0	40	Alive	0	117	0	2	0	0	0	0
1153884	54	1	3	0	0	1	1	1	1	1	1	1	0	1	17	Alive	0	115	0	1	0	0	0	0
1153888	67	1	3	0	0	2	2	1	0	1	1	1	0	0	15	Alive	0	117	0	1	0	0	0	0
1153917	51	1	3	0	0	1	1	1	0	1	1	1	0	0	9	Alive	0	119	0	2	0	0	0	0
1153920	45	1	3	0	0	0	3	0	1	2	0	0	0	0	18	Alive	0	119	0	1	0	0	0	0
1153960	48	1	2	0	1	1	2	1	1	2	0	0	0	0	40	Alive	0	117	0	2	0	0	0	0
1153967	33	1	3	0	0	2	3	1	1	1	1	0	0	0	24	Alive	0	115	0	1	0	0	0	0
1153975	62	1	1	0	0	1	1	0	1	1	0	0	0	1	9	Alive	0	117	0	1	0	0	0	0
1153991	42	1	3	0	1	1	1	0	1	1	1	1	0	0	17	Alive	0	104	0	3	0	0	0	0
1153997	67	1	3	0	0	2	2	0	1	1	0	0	0	0	30	Breast	1	33	1	1	0	0	0	0
1154046	85	1	3	0	0	2	2	0	0	1	1	1	0	0	45	Alive	0	118	0	1	0	0	0	0
1154051	57	1	3	0	0	1	1	0	1	1	0	0	0	0	15	Alive	0	118	0	1	0	0	0	0
1154053	28	1	3	0	1	2	2	0	1	1	1	1	0	0	15	Alive	0	118	0	2	0	0	0	0
1154063	53	1	3	0	0	1	1	1	0	1	1	0	0	0	6	Alive	0	119	0	1	0	0	0	0
1154080	55	1	3	0	0	1	1	1	0	1	1	1	0	0	10	Alive	0	117	0	2	0	0	0	0
1154164	61	1	3	0	0	1	1	1	1	1	1	1	0	1	15	Alive	0	116	0	1	0	0	0	0
1154200	41	1	3	0	0	2	2	0	1	1	1	1	0	0	45	Alive	0	116	0	1	0	0	0	0
1154205	72	1	3	0	1	1	1	1	0	1	1	0	0	0	20	Alive	0	116	0	4	0	0	0	0
1154213	41	1	3	0	0	2	2	1	1	1	1	1	0	0	25	Alive	0	116	0	3	0	0	0	0
1154232	37	1	3	0	0	1	2	1	1	1	1	0	0	1	106	Alive	0	115	0	1	0	0	0	0
1154281	51	1	3	0	0	1	2	0	0	1	1	1	0	0	25	Alive	0	117	0	3	0	0	0	0
1154296	75	1	3	0	1	1	1	0	0	2	1	1	0	0	7	Alive	0	117	0	4	0	0	0	0
1154312	71	1	2	0	1	1	1	0	1	2	0	0	0	1	8	Alive	0	118	0	4	0	0	0	0
1154328	55	1	1	0	0	2	2	0	0	1	1	0	0	0	39	State DC not available or state DC available but no COD	0	75	1	1	0	0	0	0
1154344	69	1	3	0	0	1	1	1	0	1	1	1	0	0	13	Alive	0	118	0	1	0	0	0	0
1154358	57	1	3	0	0	2	2	1	0	2	1	1	0	0	20	Breast	1	86	1	1	0	0	0	0
1154362	64	1	3	0	0	1	1	1	0	1	1	1	0	0	10	Alive	0	118	0	1	0	0	0	0
1154378	64	1	1	0	0	1	2	1	0	1	1	1	0	0	27	Alive	0	118	0	1	0	0	0	0
1154398	48	1	1	0	0	1	2	0	0	1	1	1	0	0	21	Alive	0	118	0	2	0	0	0	0
1154411	56	1	3	0	0	2	2	1	0	1	1	0	0	0	21	Alive	0	116	0	1	0	0	0	0
1154478	58	1	3	0	0	1	2	1	0	2	1	0	0	0	23	Alive	0	115	0	1	0	0	0	0
1154497	46	1	3	0	0	1	1	1	1	1	0	0	0	0	17	Alive	0	115	0	2	0	0	0	0
1154500	28	1	3	0	0	1	2	0	1	1	1	0	0	1	46	Alive	0	116	0	2	0	0	0	0
1154503	51	1	3	0	1	1	2	0	0	1	1	1	0	0	22	Breast	1	50	1	2	0	0	0	0
1154522	66	1	1	0	1	2	2	0	0	2	1	1	0	0	16	Alive	0	117	0	3	0	0	0	0
1154539	73	1	1	0	0	1	1	0	0	1	1	1	0	0	7	Alive	0	115	0	1	0	0	0	0
1154560	72	1	3	0	0	0	4	0	0	1	1	1	0	0	40	Breast	1	11	1	2	0	0	1	0
1154571	38	1	1	0	1	2	2	1	1	1	1	1	0	0	21	Alive	0	114	0	2	0	0	0	0
1154615	41	1	1	0	1	1	2	1	0	1	1	1	0	0	21	Alive	0	119	0	1	0	0	0	0
1154626	54	1	3	0	0	1	1	0	0	1	1	0	0	0	5	Alive	0	119	0	3	0	0	0	0
1154638	51	1	2	0	0	1	2	1	0	1	1	0	0	0	29	Alive	0	119	0	1	0	0	0	0
1154645	70	1	2	0	1	1	1	0	0	1	1	0	0	0	12	Alive	0	114	0	4	0	0	0	0
1154714	51	1	2	0	0	1	1	0	0	2	1	1	0	0	7	Alive	0	114	0	2	0	0	0	0
1154787	75	1	3	0	0	1	1	0	0	1	1	1	0	0	6	Alive	0	114	0	1	0	0	0	0
1154791	58	1	3	0	1	1	1	1	1	1	0	0	0	0	14	Alive	0	113	0	1	0	0	0	0
1154795	57	1	1	0	0	1	1	1	0	1	1	1	0	0	20	Alive	0	113	0	3	0	0	0	0
1154807	60	1	3	0	1	1	1	1	0	1	1	1	0	0	5	Alive	0	113	0	3	0	0	0	0
1154815	74	1	2	0	0	1	1	1	0	1	1	0	0	0	20	Diseases of Heart	0	91	1	1	0	0	0	0
1154818	79	1	3	0	1	1	2	0	0	2	1	1	0	0	45	Alive	0	113	0	3	0	0	0	0
1154883	50	1	3	0	1	1	2	0	1	1	1	1	0	0	44	Alive	0	116	0	1	0	0	0	0
1154902	83	1	3	0	0	1	1	1	0	1	1	1	0	0	11	Alive	0	116	0	1	0	0	0	0
1154905	58	1	3	0	1	1	2	0	1	1	0	0	0	1	24	Alive	0	116	0	1	0	0	0	0
1154909	63	1	3	0	0	1	1	1	0	1	1	1	0	0	10	Alive	0	115	0	1	0	0	0	0
1154930	77	1	3	0	0	1	1	1	0	1	1	1	0	0	19	Miscellaneous Malignant Cancer	1	31	1	4	0	0	0	0
1154960	84	1	3	0	0	2	2	0	0	1	1	0	0	1	23	Breast	1	25	1	4	0	0	0	0
1154965	48	1	3	0	1	1	2	1	0	1	1	1	0	0	24	Alive	0	117	0	1	0	0	0	0
1154982	64	1	3	0	0	1	2	1	1	2	0	0	0	0	30	Alive	0	118	0	3	0	0	0	0
1154986	85	0	3	0	1	2	1	0	0	1	1	1	0	0	18	Diseases of Heart	0	71	1	1	0	0	0	0
1154988	47	1	3	0	0	1	2	0	1	1	1	1	0	0	27	Breast	1	104	1	1	0	0	0	0
1154991	67	1	3	0	0	1	1	1	0	1	1	1	0	0	8	Alive	0	118	0	1	0	0	0	0
1154994	46	1	3	0	0	1	1	0	0	1	1	1	0	0	6	Alive	0	117	0	1	0	0	0	0
1155004	55	1	3	0	0	1	1	1	0	1	1	1	0	0	8	Alive	0	117	0	1	0	0	0	0
1155007	44	1	3	0	1	2	3	0	1	1	1	1	0	0	60	Alive	0	118	0	1	0	0	0	0
1155017	85	1	3	0	1	1	1	0	0	1	1	1	0	0	18	Diseases of Heart	0	41	1	1	0	0	0	0
1155031	52	1	3	0	0	1	1	1	0	2	1	1	0	0	2	Alive	0	117	0	2	0	0	0	0
1155040	51	1	3	0	0	1	1	0	1	1	1	0	0	0	17	Alive	0	115	0	1	0	0	0	0
1155051	53	1	1	0	0	1	1	1	0	1	1	1	0	0	12	Alive	0	115	0	4	0	0	0	0
1155055	58	1	3	0	1	2	3	1	1	2	0	0	0	1	170	Alive	0	115	0	2	0	0	0	0
1155060	56	1	3	0	1	2	2	1	1	1	0	0	0	0	45	Alive	0	114	0	1	0	0	0	0
1155148	58	1	3	0	1	1	1	1	0	1	1	1	0	0	6	Alive	0	116	0	1	0	0	0	0
1155157	56	1	3	0	0	2	3	0	1	1	1	1	0	0	38	Breast	1	45	1	1	0	0	0	0
1155181	48	1	1	0	1	1	1	1	1	1	1	1	0	0	17	Alive	0	116	0	1	0	0	0	0
1155187	52	1	3	0	1	1	1	1	0	1	1	0	0	0	15	Alive	0	116	0	1	0	0	0	0
1155191	70	1	3	0	1	2	1	1	0	1	1	1	0	0	19	Diabetes Mellitus	0	25	1	4	0	0	0	0
1155195	85	1	3	0	1	1	1	0	0	1	1	1	0	0	20	Other Cause of Death	0	17	1	3	0	0	0	0
1155218	55	1	3	0	0	1	1	1	0	1	1	1	0	0	11	Alive	0	115	0	2	0	0	0	0
1155241	72	1	3	0	0	1	2	0	1	1	0	0	0	0	21	Alive	0	114	0	1	0	0	0	0
1155251	48	1	3	0	1	1	2	0	1	1	1	1	0	0	65	Alive	0	114	0	2	0	0	0	0
1155337	46	1	1	0	0	1	2	0	1	1	1	1	0	0	41	Alive	0	113	0	2	0	0	0	0
1155338	39	1	1	0	1	2	2	1	1	1	1	1	0	0	30	Breast	1	106	1	1	0	0	0	0
1155392	43	1	3	0	1	1	1	1	0	1	1	1	0	0	6	Alive	0	117	0	2	0	0	0	0
1155409	52	1	1	0	0	1	1	1	0	1	1	1	0	0	1	Alive	0	117	0	1	0	0	0	0
1155456	81	1	3	0	0	1	2	1	0	1	1	1	0	0	26	Alive	0	114	0	2	0	0	0	0
1155459	48	1	3	0	0	1	2	0	1	1	0	0	0	0	30	Alive	0	115	0	1	0	0	0	0
1155463	46	1	3	0	0	2	3	1	1	1	1	1	0	0	15	Breast	1	52	1	1	0	0	0	0
1155474	61	1	3	0	0	1	1	1	0	1	1	1	0	0	10	Alive	0	114	0	4	0	0	0	0
1155554	68	1	3	0	1	1	2	0	0	2	1	0	0	0	40	Alive	0	115	0	1	0	0	0	0
1155561	75	1	3	0	0	1	1	1	0	1	1	0	0	0	15	Alive	0	115	0	2	0	0	0	0
1155570	49	1	3	0	1	1	1	1	0	1	1	1	0	0	11	Alive	0	115	0	1	0	0	0	0
1155576	72	1	1	0	0	1	1	1	0	1	1	1	0	0	8	Diseases of Heart	0	70	1	1	0	0	0	0
1155612	38	1	1	0	0	1	2	0	1	2	1	1	0	0	35	Alive	0	115	0	1	0	0	0	0
1155653	69	1	3	0	0	1	1	1	0	1	1	1	0	0	2	Chronic Obstructive Pulmonary Disease and Allied Cond	0	105	1	1	0	0	0	0
1155662	59	1	2	0	0	2	3	1	1	1	1	0	0	0	13	Breast	1	17	1	4	0	0	0	0
1155665	80	1	3	0	1	2	1	1	1	1	1	0	0	0	19	Alive	0	115	0	3	0	0	0	0
1155675	75	1	3	0	1	1	1	1	0	1	1	1	0	0	9	Alive	0	116	0	3	0	0	0	0
1155683	79	1	3	0	0	2	2	0	1	1	0	0	0	1	22	Alive	0	117	0	1	0	0	0	0
1155703	47	1	3	0	0	1	2	0	1	1	0	0	0	0	30	Alive	0	119	0	1	0	0	0	0
1155708	72	1	1	0	0	1	2	0	0	1	1	0	0	0	30	Alive	0	118	0	1	0	0	0	0
1155733	77	1	1	0	1	1	2	0	0	2	1	1	0	0	23	Alive	0	118	0	2	0	0	0	0
1155755	34	1	1	0	0	2	2	0	1	1	0	0	0	1	16	Alive	0	117	0	1	0	0	0	0
1155794	54	1	1	0	1	1	1	0	0	1	1	1	0	0	15	Alive	0	114	0	1	0	0	0	0
1155836	59	1	3	0	0	1	1	1	0	2	1	1	0	0	12	Alive	0	114	0	2	0	0	0	0
1155919	45	1	1	0	1	2	3	0	1	2	0	0	0	1	95	Breast	1	18	1	2	0	0	0	0
1155933	36	1	1	0	0	2	2	1	1	1	1	1	0	0	32	Alive	0	118	0	2	0	0	0	0
1155959	52	1	0	0	1	2	2	0	0	1	1	0	0	0	28	Alive	0	24	0	3	0	0	0	0
1155972	63	1	1	0	1	1	1	1	0	2	1	1	0	0	9	Alive	0	119	0	1	0	0	0	0
1156023	36	1	3	0	1	1	2	1	1	1	0	1	1	1	50	Alive	0	117	0	2	0	0	0	0
1156039	64	1	3	0	1	1	1	1	1	1	0	0	0	0	19	Alive	0	117	0	4	0	0	0	0
1156046	59	1	3	0	0	0	4	1	1	1	1	1	0	0	110	Breast	1	11	1	2	1	0	0	1
1156065	51	1	1	0	0	1	2	1	1	1	1	1	0	0	34	Alive	0	115	0	3	0	0	0	0
1156107	60	1	1	0	0	1	1	1	0	1	1	1	0	0	12	Alive	0	115	0	1	0	0	0	0
1156113	74	1	3	0	0	2	2	0	0	1	1	1	0	0	22	Alive	0	114	0	2	0	0	0	0
1156199	62	1	3	0	1	2	2	1	1	1	1	1	0	0	25	Alive	0	119	0	3	0	0	0	0
1156220	39	1	2	0	0	2	2	0	1	1	1	0	0	1	16	Alive	0	116	0	1	0	0	0	0
1156269	80	1	3	0	1	2	2	0	0	2	1	0	0	0	15	Diseases of Heart	0	35	1	3	0	0	0	0
1156389	61	1	3	0	1	1	2	0	0	1	1	1	0	0	23	Alive	0	116	0	1	0	0	0	0
1156422	53	1	3	0	1	1	1	1	0	2	0	0	0	1	20	Alive	0	115	0	1	0	0	0	0
1156427	44	1	3	0	0	2	2	0	1	1	1	1	0	0	12	Alive	0	112	0	1	0	0	0	0
1156448	66	1	1	0	1	1	2	0	0	1	1	0	0	0	25	Alive	0	118	0	1	0	0	0	0
1156467	82	1	3	0	0	1	1	1	0	1	1	0	0	0	2	Alive	0	99	0	2	0	0	0	0
1156470	85	1	3	0	0	1	2	0	0	1	1	1	0	0	50	Alive	0	118	0	4	0	0	0	0
1156511	53	1	2	0	1	1	1	1	1	1	1	0	0	1	5	Alive	0	116	0	3	0	0	0	0
1156568	27	1	3	0	0	1	1	1	1	2	0	0	0	0	15	Alive	0	73	0	3	0	0	0	0
1156578	61	1	3	0	0	1	2	1	0	2	1	1	0	0	21	Alive	0	115	0	2	0	0	0	0
1156626	85	1	3	0	0	2	3	0	0	1	0	0	0	0	33	Breast	1	11	1	2	0	0	0	0
1156673	76	1	1	0	1	2	2	0	0	1	1	0	0	0	26	Alive	0	112	0	1	0	0	0	0
1156703	47	1	1	0	0	1	1	1	0	1	1	1	0	0	2	Alive	0	112	0	1	0	0	0	0
1156748	49	1	1	0	0	2	3	1	1	1	1	0	0	0	47	Alive	0	114	0	1	0	0	0	0
1156771	53	1	3	0	0	2	2	1	1	2	1	1	0	0	30	Alive	0	114	0	2	0	0	0	0
1156774	29	1	2	0	0	2	2	1	1	1	0	0	0	0	25	Breast	1	44	1	2	0	0	0	0
1156835	75	1	1	0	1	1	2	1	0	1	1	1	0	0	21	State DC not available or state DC available but no COD	0	34	1	1	0	0	0	0
1156866	71	1	3	0	1	1	1	1	0	1	1	1	0	0	10	Alive	0	119	0	1	0	0	0	0
1156869	55	1	1	0	1	2	2	1	1	1	1	1	0	0	25	Alive	0	119	0	1	0	0	0	0
1156888	54	1	3	0	1	1	2	0	0	1	1	0	0	1	30	Alive	0	113	0	3	0	0	0	0
1156909	55	1	3	0	1	2	3	0	1	1	1	1	0	1	17	Alive	0	113	0	1	0	0	0	0
1156910	79	1	1	0	0	1	2	1	0	2	1	1	0	0	38	Cerebrovascular Diseases	0	19	1	4	0	0	0	0
1156911	30	1	1	0	0	1	2	1	0	1	1	1	0	0	45	Alive	0	118	0	2	0	0	0	0
1156934	85	1	1	0	1	1	2	0	0	1	1	1	0	0	25	Alive	0	118	0	1	0	0	0	0
1156951	58	1	3	0	0	2	3	1	0	2	1	1	0	0	37	Other Cause of Death	0	38	1	4	0	0	0	0
1156966	43	1	1	0	0	1	2	1	1	1	1	1	0	1	26	Alive	0	115	0	1	0	0	0	0
1157031	59	1	3	0	0	1	1	1	0	2	1	1	0	0	15	Alive	0	106	0	1	0	0	0	0
1157033	43	1	2	0	0	0	4	1	1	1	1	1	0	0	100	Diseases of Heart	0	14	1	3	1	0	1	0
1157064	30	1	1	0	1	1	2	1	1	1	1	1	0	0	30	Alive	0	118	0	2	0	0	0	0
1157078	85	1	0	0	1	2	3	0	0	1	1	0	0	0	55	Breast	1	2	1	4	0	0	0	0
1157084	78	1	3	0	1	1	2	1	0	1	1	1	0	0	30	Diseases of Heart	0	86	1	4	0	0	0	0
1157092	61	1	3	0	1	2	2	1	0	1	1	1	0	0	15	Alive	0	115	0	2	0	0	0	0
1157096	75	1	2	0	0	1	1	0	0	2	1	1	0	0	10	Alive	0	106	0	2	0	0	0	0
1157123	42	1	3	0	1	1	1	1	1	1	1	1	0	0	14	Alive	0	115	0	1	0	0	0	0
1157126	63	1	3	0	0	1	1	1	0	1	1	1	0	0	12	Alive	0	113	0	4	0	0	0	0
1157173	74	1	3	0	1	1	1	0	0	1	1	1	0	0	15	Alive	0	115	0	3	0	0	0	0
1157228	62	1	2	0	0	1	2	1	1	1	0	0	0	0	30	Alive	0	113	0	2	0	0	0	0
1157237	57	1	3	0	0	1	1	1	0	1	1	0	0	0	7	Alive	0	112	0	2	0	0	0	0
1157251	53	1	1	0	0	1	2	0	1	1	0	0	0	0	23	Alive	0	113	0	1	0	0	0	0
1157252	63	1	3	0	1	2	3	1	1	1	1	1	0	0	4	Alive	0	115	0	4	0	0	0	0
1157268	61	1	3	0	1	1	1	1	0	1	1	1	0	0	17	Alive	0	110	0	1	0	0	0	0
1157272	37	1	1	0	1	2	3	1	1	1	0	0	0	1	86	Breast	1	87	1	1	0	0	0	0
1157275	64	1	3	0	1	1	2	1	1	1	1	1	0	0	26	Alive	0	114	0	1	0	0	0	0
1157284	67	1	3	0	1	1	1	1	0	1	1	1	0	0	8	Alive	0	113	0	1	0	0	0	0
1157296	38	1	3	0	1	1	1	0	1	1	0	0	0	1	14	Alive	0	113	0	1	0	0	0	0
1157341	59	1	3	0	0	0	4	1	1	1	1	1	0	1	30	Alive	0	117	0	3	1	0	0	0
1157343	61	1	3	0	0	1	1	1	0	1	1	1	0	0	2	Alive	0	105	0	3	0	0	0	0
1157346	39	1	3	0	1	1	2	1	1	1	1	0	0	1	64	Alive	0	117	0	1	0	0	0	0
1157363	60	1	3	0	0	2	2	0	1	1	1	1	0	0	47	Alive	0	95	0	1	0	0	0	0
1157365	45	1	1	0	0	1	1	1	0	1	1	1	0	0	16	Alive	0	114	0	1	0	0	0	0
1157379	53	1	3	0	0	1	1	1	0	2	1	1	0	0	8	Alive	0	113	0	1	0	0	0	0
1157409	43	1	1	0	1	1	2	0	1	2	1	1	0	0	28	Alive	0	116	0	2	0	0	0	0
1157424	48	1	1	0	1	2	2	0	1	1	1	1	0	0	9	Alive	0	115	0	2	0	0	0	0
1157435	63	1	1	0	0	2	3	1	1	1	1	1	0	0	70	Breast	1	27	1	1	0	0	0	0
1157441	52	1	3	0	1	2	3	1	1	1	0	0	0	0	55	Alive	0	114	0	1	0	0	0	0
1157445	61	1	3	0	0	2	2	1	1	1	0	0	0	0	22	Miscellaneous Malignant Cancer	1	23	1	1	0	0	0	0
1157446	40	1	1	0	0	2	3	1	1	1	0	0	0	0	80	Alive	0	118	0	1	0	0	0	0
1157451	48	1	1	0	0	1	2	1	1	1	0	0	0	0	38	Alive	0	114	0	2	0	0	0	0
1157472	62	1	3	0	0	1	2	0	0	1	1	1	0	0	22	Alive	0	115	0	2	0	0	0	0
1157496	79	1	3	0	0	1	2	0	1	1	1	1	0	1	21	Alive	0	114	0	3	0	0	0	0
1157499	50	1	3	0	0	2	1	0	0	1	1	1	0	0	12	Alive	0	53	0	1	0	0	0	0
1157544	62	1	3	0	0	1	2	0	1	1	1	1	0	1	32	Alive	0	114	0	1	0	0	0	0
1157551	50	1	3	0	1	0	4	1	1	1	1	1	0	0	36	Breast	1	45	1	2	1	0	1	1
1157643	54	1	3	0	0	2	3	1	0	2	1	1	0	1	90	Alive	0	118	0	1	0	0	0	0
1157695	49	1	2	0	0	1	2	1	1	1	1	0	0	0	32	Breast	1	38	1	1	0	0	0	0
1157697	80	1	1	0	1	1	1	0	0	2	1	1	0	0	9	Diseases of Heart	0	106	1	4	0	0	0	0
1157706	44	1	3	0	0	2	3	1	1	2	0	0	0	0	60	Alive	0	119	0	1	0	0	0	0
1157716	63	1	3	0	1	2	2	1	0	1	1	0	0	0	18	Alive	0	117	0	2	0	0	0	0
1157808	59	1	2	0	0	1	1	0	0	1	1	0	0	0	15	Alive	0	118	0	2	0	0	0	0
1157813	61	1	3	0	0	1	1	1	0	1	1	1	0	0	10	Alive	0	116	0	1	0	0	0	0
1157823	51	1	3	0	1	1	2	1	1	1	1	1	0	0	55	Alive	0	115	0	1	0	0	0	0
1157826	67	1	3	0	1	2	2	1	1	1	1	1	0	0	26	Other Cause of Death	0	94	1	1	0	0	0	0
1157828	76	1	3	0	0	1	2	1	0	2	1	0	0	0	30	Alive	0	115	0	3	0	0	0	0
1157830	48	1	3	0	0	1	1	1	0	1	1	1	0	0	4	Alive	0	118	0	1	0	0	0	0
1157842	57	1	1	0	1	1	1	0	0	1	1	1	0	0	14	Alive	0	114	0	2	0	0	0	0
1157854	37	1	3	0	0	2	2	1	1	1	1	1	0	0	23	Alive	0	69	0	2	0	0	0	0
1157856	85	1	2	0	1	0	4	0	0	1	1	0	0	0	20	Breast	1	15	1	4	0	0	0	1
1157858	58	1	2	0	0	2	2	0	1	3	1	1	0	0	45	Other Cause of Death	0	12	1	2	0	0	0	0
1157907	70	1	2	0	1	1	2	1	1	1	1	0	0	0	25	Alive	0	117	0	3	0	0	0	0
1157938	34	1	2	0	0	2	2	1	1	1	1	0	0	0	18	Alive	0	115	0	1	0	0	0	0
1157978	74	1	1	0	0	1	2	0	0	1	1	0	0	0	25	Cerebrovascular Diseases	0	89	1	4	0	0	0	0
1157986	72	1	1	0	1	1	1	0	0	1	1	1	0	1	5	Other Cause of Death	0	28	1	4	0	0	0	0
1157993	54	1	1	0	0	1	2	1	1	1	1	1	0	0	24	Alive	0	117	0	1	0	0	0	0
1158003	60	1	1	0	0	1	1	1	0	2	1	1	0	0	2	Alive	0	62	0	1	0	0	0	0
1158008	54	1	1	0	0	1	1	1	0	1	1	0	0	1	5	Alive	0	117	0	2	0	0	0	0
1158047	71	1	1	0	1	1	1	1	0	1	1	0	0	0	8	Alive	0	115	0	4	0	0	0	0
1158054	63	1	3	0	0	1	1	1	1	1	1	1	0	0	19	Alive	0	119	0	2	0	0	0	0
1158072	85	1	2	0	1	2	3	0	0	1	1	1	0	1	110	Alzheimers (ICD-9 and 10 only)	0	110	1	4	0	0	0	0
1158085	78	1	3	0	1	1	1	1	0	1	1	1	0	0	8	Alive	0	111	0	2	0	0	0	0
1158216	80	1	3	0	0	1	1	1	0	1	1	1	0	0	11	Alive	0	119	0	3	0	0	0	0
1158220	50	1	3	0	1	1	1	1	1	1	1	1	0	1	2	Alive	0	119	0	2	0	0	0	0
1158237	59	1	3	0	1	0	4	0	0	1	1	1	0	0	32	Breast	1	74	1	1	0	0	0	1
1158246	47	1	3	0	1	1	1	1	0	1	1	1	0	0	9	Alive	0	119	0	1	0	0	0	0
1158259	75	1	2	0	1	2	3	1	1	2	0	0	0	0	61	Breast	1	49	1	3	0	0	0	0
1158262	59	1	3	0	1	2	2	1	0	1	1	1	0	0	40	Alive	0	118	0	2	0	0	0	0
1158272	66	1	3	0	1	1	1	1	0	1	1	1	0	0	17	Alive	0	119	0	4	0	0	0	0
1158273	40	1	3	0	1	1	1	1	1	1	1	1	0	1	12	Alive	0	118	0	3	0	0	0	0
1158296	54	1	3	0	0	1	1	0	0	1	1	0	0	1	4	Alive	0	118	0	1	0	0	0	0
1158299	58	1	3	0	0	2	1	1	0	1	1	1	0	0	12	Cerebrovascular Diseases	0	9	1	1	0	0	0	0
1158304	59	1	3	0	0	1	1	1	0	1	1	1	0	0	7	Alive	0	117	0	1	0	0	0	0
1158332	44	1	3	0	0	2	3	1	1	1	1	0	0	0	57	Alive	0	117	0	1	0	0	0	0
1158339	52	1	1	0	0	1	1	1	0	1	1	1	0	0	14	Alive	0	117	0	2	0	0	0	0
1158341	40	1	3	0	0	1	1	1	0	1	1	1	0	0	14	Alive	0	79	0	1	0	0	0	0
1158383	61	1	3	0	1	1	1	1	0	2	1	1	0	0	19	Alive	0	117	0	1	0	0	0	0
1158425	53	1	1	0	1	1	1	1	0	1	1	1	0	0	6	Alive	0	116	0	1	0	0	0	0
1158430	85	1	3	0	1	1	2	0	0	2	1	1	0	0	25	Alzheimers (ICD-9 and 10 only)	0	17	1	4	0	0	0	0
1158452	30	1	3	0	1	1	1	0	0	1	1	1	0	0	5	Alive	0	115	0	1	0	0	0	0
1158467	85	1	3	0	1	1	1	0	0	1	1	1	0	0	18	Aortic Aneurysm and Dissection	0	67	1	4	0	0	0	0
1158475	29	1	3	0	0	1	2	1	1	1	1	1	0	0	60	Alive	0	85	0	2	0	0	0	0
1158478	37	1	3	0	1	2	2	1	1	1	0	0	0	0	21	Alive	0	115	0	1	0	0	0	0
1158486	54	1	3	0	0	1	1	0	0	1	1	1	0	0	13	Alive	0	114	0	1	0	0	0	0
1158489	33	1	1	0	0	1	1	0	0	1	1	1	0	0	6	Alive	0	114	0	1	0	0	0	0
1158527	63	1	3	0	1	1	1	1	0	1	1	1	0	0	12	Alive	0	118	0	2	0	0	0	0
1158546	50	1	3	0	1	0	4	1	1	1	0	0	0	1	27	Alive	0	117	0	2	0	0	0	0
1158553	85	1	3	0	0	1	1	0	0	1	1	0	0	0	20	Diseases of Heart	0	49	1	4	0	0	0	0
1158556	84	1	3	0	1	0	4	1	1	1	0	0	0	0	13	Breast	1	25	1	1	0	0	0	1
1158558	35	1	3	0	1	2	2	0	1	1	0	0	0	1	25	Alive	0	119	0	1	0	0	0	0
1158560	54	1	1	0	1	1	1	1	1	1	1	1	0	0	6	Alive	0	119	0	1	0	0	0	0
1158562	76	1	3	0	1	1	1	1	0	1	1	0	0	0	7	Alzheimers (ICD-9 and 10 only)	0	97	1	1	0	0	0	0
1158563	38	1	3	0	0	1	2	1	1	1	1	0	0	0	35	Alive	0	119	0	1	0	0	0	0
1158571	39	1	1	0	0	2	1	1	1	1	1	0	0	1	20	Alive	0	118	0	1	0	0	0	0
1158577	47	1	1	0	0	1	1	1	0	2	1	1	0	0	7	Alive	0	118	0	1	0	0	0	0
1158579	56	1	3	0	0	2	2	0	1	1	1	1	0	0	25	Alive	0	118	0	1	0	0	0	0
1158583	45	1	3	0	1	2	3	1	1	2	1	1	0	1	15	Alive	0	118	0	1	0	0	0	0
1158602	72	1	3	0	1	1	2	1	0	1	1	1	0	0	40	Alive	0	117	0	3	0	0	0	0
1158608	57	1	3	0	1	1	1	1	0	1	1	0	0	0	6	Alive	0	116	0	3	0	0	0	0
1158619	56	1	3	0	0	2	2	1	1	2	1	0	0	0	32	Alive	0	117	0	1	0	0	0	0
1158672	47	1	3	0	0	1	1	0	0	3	1	1	0	0	8	Alive	0	116	0	1	0	0	0	0
1158833	60	1	3	0	0	1	2	0	1	1	0	1	1	0	23	Alive	0	114	0	2	0	0	0	0
1158835	45	1	1	0	1	1	2	1	0	2	1	1	0	0	55	Alive	0	113	0	1	0	0	0	0
1158836	51	1	3	0	1	1	2	0	0	1	1	1	0	0	25	Alive	0	113	0	1	0	0	0	0
1158842	46	1	1	0	0	2	3	1	1	1	0	0	0	0	33	Alive	0	113	0	3	0	0	0	0
1158876	61	1	1	0	1	1	2	0	0	1	1	1	0	0	21	Alive	0	115	0	4	0	0	0	0
1158933	81	1	3	0	1	1	2	0	0	1	1	1	0	0	35	Alive	0	114	0	4	0	0	0	0
1158949	53	1	3	0	1	1	1	0	1	2	1	1	0	0	18	Alive	0	113	0	3	0	0	0	0
1159013	56	1	1	0	1	1	1	1	0	1	1	0	0	0	12	Alive	0	116	0	1	0	0	0	0
1159016	70	1	1	0	0	1	1	1	1	1	0	0	0	0	15	Alive	0	115	0	1	0	0	0	0
1159057	54	1	3	0	0	1	1	1	0	1	1	1	0	0	18	Alive	0	113	0	1	0	0	0	0
1159094	57	1	3	0	1	2	2	0	1	1	1	1	0	0	25	Alive	0	114	0	1	0	0	0	0
1159097	58	1	2	0	0	1	1	1	0	1	1	1	0	0	11	Alive	0	113	0	1	0	0	0	0
1159125	82	1	3	0	0	1	2	1	0	2	1	1	0	0	25	Alive	0	119	0	4	0	0	0	0
1159131	55	1	2	0	1	2	1	0	1	1	1	1	0	0	14	Alive	0	119	0	1	0	0	0	0
1159182	67	1	2	0	0	1	1	0	0	1	1	1	0	0	6	Alive	0	114	0	1	0	0	0	0
1159185	41	1	3	0	0	1	1	0	0	1	1	1	0	0	11	Alive	0	114	0	2	0	0	0	0
1159206	52	1	3	0	1	2	2	0	1	1	1	1	0	0	22	Alive	0	118	0	1	0	0	0	0
1159213	44	1	3	0	0	1	2	1	1	1	0	0	0	0	35	Alive	0	114	0	1	0	0	0	0
1159216	56	1	3	0	0	2	2	1	1	1	1	1	0	0	20	Alive	0	115	0	1	0	0	0	0
1159250	68	1	3	0	0	2	2	1	0	1	1	1	0	0	11	Alive	0	114	0	1	0	0	0	0
1159285	51	1	1	0	1	1	1	1	0	1	1	1	0	0	18	Alive	0	108	0	1	0	0	0	0
1159297	58	1	3	0	0	1	1	1	0	2	1	1	0	1	14	Alive	0	113	0	3	0	0	0	0
1159317	75	1	3	0	1	1	1	1	0	1	1	1	0	0	9	Septicemia	0	100	1	3	0	0	0	0
1159391	47	1	3	0	1	1	1	0	1	1	0	0	0	0	6	Alive	0	118	0	1	0	0	0	0
1159395	40	1	3	0	1	1	2	1	1	1	1	0	0	0	30	Alive	0	119	0	1	0	0	0	0
1159413	60	1	3	0	0	1	1	0	0	1	1	0	0	0	20	Alive	0	119	0	1	0	0	0	0
1159416	56	1	3	0	0	2	2	0	0	1	1	0	0	0	27	Alive	0	119	0	3	0	0	0	0
1159421	85	1	3	0	1	1	1	1	0	2	1	0	0	0	13	Diseases of Heart	0	91	1	4	0	0	0	0
1159433	50	1	2	0	1	2	3	1	1	1	1	1	0	1	15	Alive	0	119	0	1	0	0	0	0
1159456	43	1	3	0	0	2	2	1	1	1	1	1	0	0	23	Alive	0	119	0	3	0	0	0	0
1159459	68	1	3	0	0	1	1	1	0	1	1	0	0	0	16	Alive	0	118	0	1	0	0	0	0
1159462	56	1	3	0	1	1	2	0	1	1	1	1	0	0	23	Alive	0	118	0	1	0	0	0	0
1159476	85	1	3	0	1	1	2	1	0	1	1	1	0	0	24	Alive	0	118	0	4	0	0	0	0
1159479	55	1	3	0	0	2	1	0	0	1	1	1	0	0	19	Alive	0	118	0	1	0	0	0	0
1159480	54	1	3	0	0	2	2	0	1	1	1	1	0	0	2	Alive	0	118	0	1	0	0	0	0
1159502	52	1	3	0	1	1	1	0	0	1	1	0	0	0	18	Alive	0	118	0	1	0	0	0	0
1159505	51	1	1	0	0	2	3	0	1	1	1	0	0	0	15	Breast	1	99	1	1	0	0	0	0
1159508	62	1	3	0	1	1	1	0	0	1	1	1	0	0	8	Alive	0	118	0	4	0	0	0	0
1159511	57	1	3	0	1	1	1	1	0	1	0	0	0	0	11	Alive	0	118	0	1	0	0	0	0
1159514	66	1	3	0	0	1	2	0	1	1	1	1	0	0	31	Alive	0	118	0	2	0	0	0	0
1159523	50	1	3	0	0	1	1	1	1	1	0	0	0	0	20	Alive	0	59	0	1	0	0	0	0
1159545	69	1	1	0	1	1	1	1	0	1	1	1	0	0	9	Alive	0	116	0	1	0	0	0	0
1159551	75	1	3	0	0	1	1	1	0	1	1	0	0	0	14	Alive	0	116	0	1	0	0	0	0
1159557	53	1	3	0	0	1	2	0	1	1	1	1	0	0	24	Alive	0	110	0	1	0	0	0	0
1159566	64	1	1	0	1	1	1	1	0	1	1	0	0	0	8	Alive	0	118	0	1	0	0	0	0
1159584	57	1	1	0	0	1	1	1	1	1	0	0	0	1	8	Alive	0	117	0	1	0	0	0	0
1159591	44	1	3	0	1	2	2	1	1	1	1	1	0	0	10	Alive	0	117	0	2	0	0	0	0
1159604	43	1	3	0	1	1	2	0	1	1	1	1	0	0	21	Alive	0	117	0	2	0	0	0	0
1159612	62	1	3	0	1	1	1	1	0	1	1	0	0	1	7	Alive	0	117	0	1	0	0	0	0
1159621	47	1	3	0	0	1	1	0	0	1	1	0	0	0	17	Alive	0	117	0	1	0	0	0	0
1159631	71	1	3	0	1	1	1	0	0	1	1	1	0	0	17	Diseases of Heart	0	17	1	4	0	0	0	0
1159643	63	1	3	0	1	1	1	1	0	2	1	1	0	1	5	Alive	0	117	0	1	0	0	0	0
1159665	79	1	3	0	1	1	1	1	0	1	1	1	0	0	7	Alive	0	116	0	1	0	0	0	0
1159676	64	1	1	0	0	1	1	1	1	1	1	1	0	0	20	Alive	0	116	0	2	0	0	0	0
1159691	49	1	3	0	1	2	2	0	1	1	1	1	0	0	38	Alive	0	115	0	1	0	0	0	0
1159700	61	1	3	0	1	1	2	0	0	1	1	1	0	0	22	Alive	0	116	0	2	0	0	0	0
1159701	65	1	3	0	0	1	1	1	0	1	1	1	0	0	12	Alive	0	116	0	4	0	0	0	0
1159704	78	1	3	0	0	1	2	0	0	1	1	0	0	0	30	Cerebrovascular Diseases	0	2	1	4	0	0	0	0
1159720	78	1	3	0	0	1	1	0	0	2	1	1	0	0	9	Breast	1	5	1	1	0	0	0	0
1159726	61	1	3	0	0	1	1	0	0	1	1	0	0	0	20	Alive	0	116	0	1	0	0	0	0
1159744	63	0	3	0	1	2	3	1	1	2	1	1	0	0	15	Alive	0	115	0	1	0	0	0	0
1159745	59	1	3	0	0	1	1	1	0	1	1	1	0	0	19	Alive	0	116	0	2	0	0	0	0
1159773	59	1	3	0	1	1	1	1	1	1	1	1	0	0	12	Alive	0	116	0	1	0	0	0	0
1159830	76	1	3	0	1	2	3	1	1	1	1	1	0	0	35	Alive	0	113	0	1	0	0	0	0
1159839	57	1	3	0	0	1	1	0	0	1	1	1	0	0	10	Alive	0	113	0	1	0	0	0	0
1159923	65	1	3	0	0	1	2	1	0	1	1	1	0	0	42	Alive	0	118	0	3	0	0	0	0
1159937	61	1	1	0	0	0	4	1	1	1	1	1	0	0	32	State DC not available or state DC available but no COD	0	59	1	3	1	0	1	1
1160049	56	1	1	0	1	1	1	1	0	1	1	0	0	0	7	Alive	0	119	0	1	0	0	0	0
1160072	52	1	3	0	0	2	2	1	1	1	1	1	0	0	18	Alive	0	116	0	1	0	0	0	0
1160076	39	1	3	0	0	2	2	1	1	1	1	1	0	1	25	Breast	1	73	1	2	0	0	0	0
1160117	85	1	3	0	1	2	3	0	0	1	1	1	0	0	30	Breast	1	38	1	4	0	0	0	0
1160128	70	1	3	0	1	0	4	1	0	1	1	0	0	0	55	Nephritis, Nephrotic Syndrome and Nephrosis	0	27	1	2	1	0	0	0
1160140	66	1	1	0	0	2	2	0	1	2	1	1	0	0	20	Alive	0	101	0	4	0	0	0	0
1160144	59	1	3	0	0	2	2	1	0	2	1	1	0	0	25	Alive	0	115	0	3	0	0	0	0
1160250	71	1	1	0	1	1	1	1	0	1	1	1	0	0	15	Alive	0	116	0	4	0	0	0	0
1160271	60	1	3	0	1	2	2	1	1	1	1	1	0	1	22	Alive	0	118	0	3	0	0	0	0
1160274	63	1	3	0	1	0	3	1	1	1	1	1	0	0	22	Accidents and Adverse Effects	0	9	1	2	0	0	0	0
1160290	76	1	3	0	1	2	3	0	1	1	1	0	0	0	60	Breast	1	5	1	3	0	0	0	0
1160295	74	1	3	0	1	1	1	1	0	1	1	1	0	0	6	Alive	0	115	0	1	0	0	0	0
1160342	59	1	3	0	0	1	2	1	0	1	1	1	0	0	40	Alive	0	96	0	3	0	0	0	0
1160415	82	1	3	0	1	1	1	1	0	1	1	1	0	0	13	Alive	0	117	0	4	0	0	0	0
1160418	43	1	1	0	0	1	2	1	1	2	1	1	0	1	23	Alive	0	60	0	1	0	0	0	0
1160525	54	1	3	0	1	2	2	1	1	2	0	0	0	1	40	Alive	0	119	0	1	0	0	0	0
1160555	55	1	3	0	0	2	2	0	0	1	1	1	0	0	25	Alive	0	118	0	1	0	0	0	0
1160609	85	1	1	0	1	1	1	0	0	1	1	1	0	0	9	Other Cause of Death	0	105	1	1	0	0	0	0
1160612	61	1	3	0	1	1	1	1	0	1	1	1	0	0	18	Alive	0	117	0	1	0	0	0	0
1160615	51	1	3	0	1	1	1	1	0	1	1	1	0	0	6	Alive	0	79	0	1	0	0	0	0
1160626	74	1	3	0	1	1	1	1	0	1	1	1	0	0	19	Alive	0	117	0	1	0	0	0	0
1160640	85	1	3	0	1	2	2	1	0	1	1	1	0	0	90	Alzheimers (ICD-9 and 10 only)	0	74	1	4	0	0	0	0
1160645	73	1	3	0	0	1	1	1	0	1	1	1	0	0	10	Alive	0	116	0	1	0	0	0	0
1160650	65	1	3	0	0	1	2	1	0	1	1	1	0	0	27	Alive	0	116	0	2	0	0	0	0
1160706	67	1	3	0	1	1	2	1	1	1	1	0	0	1	23	Diseases of Heart	0	93	1	3	0	0	0	0
1160749	49	1	3	0	0	1	1	1	0	1	1	1	0	0	5	Alive	0	119	0	1	0	0	0	0
1160753	49	1	3	0	1	1	1	1	0	1	1	1	0	0	8	Alive	0	118	0	2	0	0	0	0
1160763	59	1	3	0	0	2	3	0	1	1	1	1	0	0	16	Alive	0	114	0	1	0	0	0	0
1160847	45	1	3	0	1	1	1	0	1	1	1	1	0	0	20	Alive	0	115	0	1	0	0	0	0
1160859	45	1	3	0	0	2	2	1	1	1	1	1	0	0	15	Alive	0	114	0	2	0	0	0	0
1160896	75	1	3	0	1	2	2	1	0	1	1	1	0	0	10	State DC not available or state DC available but no COD	0	57	1	1	0	0	0	0
1160954	74	1	2	0	1	1	1	0	0	1	0	1	1	0	15	Nephritis, Nephrotic Syndrome and Nephrosis	0	42	1	3	0	0	0	0
1160962	42	1	3	0	1	1	2	1	1	1	1	1	0	1	24	Alive	0	113	0	1	0	0	0	0
1160969	46	1	3	0	0	1	1	1	0	1	1	1	0	0	8	Alive	0	113	0	1	0	0	0	0
1160986	56	1	3	0	1	1	1	1	0	1	0	0	0	0	2	Alive	0	116	0	1	0	0	0	0
1160992	61	1	1	0	1	1	1	1	0	1	1	0	0	0	11	Alive	0	116	0	2	0	0	0	0
1161036	78	1	1	0	0	1	1	0	0	1	1	1	0	0	10	Alive	0	114	0	4	0	0	0	0
1161070	74	1	1	0	0	1	1	1	0	1	1	1	0	0	4	Alive	0	116	0	4	0	0	0	0
1161090	65	1	3	0	0	2	3	1	1	1	1	1	0	0	11	Alive	0	115	0	3	0	0	0	0
1161091	45	1	3	0	1	2	2	0	1	1	1	1	0	0	30	Alive	0	99	0	2	0	0	0	0
1161094	57	1	1	0	0	1	1	1	0	1	1	1	0	0	14	Alive	0	115	0	4	0	0	0	0
1161100	45	1	3	0	1	1	1	1	0	1	1	1	0	0	9	Alive	0	77	0	1	0	0	0	0
1161106	44	1	3	0	0	1	1	1	0	1	1	1	0	0	18	Alive	0	116	0	2	0	0	0	0
1161113	48	1	1	0	0	1	1	1	0	1	1	1	0	0	10	Alive	0	114	0	1	0	0	0	0
1161119	85	1	3	0	1	1	2	1	0	1	1	1	0	0	40	Alzheimers (ICD-9 and 10 only)	0	47	1	4	0	0	0	0
1161139	59	1	3	0	1	2	2	1	1	1	1	1	0	0	7	Alive	0	112	0	1	0	0	0	0
1161140	85	1	2	0	1	1	2	1	0	1	1	1	0	1	65	Diseases of Heart	0	21	1	3	0	0	0	0
1161144	58	1	3	0	0	1	2	0	0	1	1	0	0	0	22	Alive	0	119	0	1	0	0	0	0
1161164	52	1	1	0	1	1	1	0	1	1	0	0	0	1	12	Alive	0	119	0	1	0	0	0	0
1161165	70	1	3	0	0	1	1	0	0	1	1	1	0	0	8	Alive	0	118	0	2	0	0	0	0
1161168	52	1	3	0	0	1	1	1	0	1	1	1	0	0	10	Alive	0	118	0	1	0	0	0	0
1161169	76	1	3	0	1	1	1	1	0	1	1	1	0	0	16	Alive	0	118	0	3	0	0	0	0
1161172	80	1	3	0	1	2	2	1	0	1	1	1	0	0	14	Alive	0	118	0	4	0	0	0	0
1161221	67	1	3	0	0	2	3	1	1	1	1	1	0	0	37	Alive	0	117	0	2	0	0	0	0
1161235	63	1	3	0	1	2	3	1	0	1	1	1	0	0	9	Alive	0	111	0	1	0	0	0	0
1161346	47	1	3	0	1	1	1	1	1	1	0	0	0	1	4	Alive	0	114	0	1	0	0	0	0
1161406	85	1	3	0	0	2	2	1	0	1	1	1	0	1	25	Alive	0	37	0	4	0	0	0	0
1161411	64	1	2	0	0	2	2	0	1	1	0	0	0	0	15	Alive	0	118	0	1	0	0	0	0
1161422	50	1	3	0	0	1	1	1	0	1	1	1	0	0	20	Alive	0	118	0	1	0	0	0	0
1161428	62	1	3	0	0	1	1	1	0	1	1	1	0	0	7	Alive	0	113	0	1	0	0	0	0
1161450	66	1	3	0	1	1	1	1	1	2	1	1	0	0	18	Breast	1	69	1	1	0	0	0	0
1161454	40	1	1	0	1	2	2	0	1	1	1	1	0	0	23	Alive	0	112	0	2	0	0	0	0
1161461	73	1	2	0	1	2	3	1	1	1	1	1	0	0	29	Diseases of Heart	0	84	1	4	0	0	0	0
1161499	40	1	3	0	1	0	4	0	0	1	1	1	0	0	55	Alive	0	114	0	1	1	0	0	0
1161501	70	1	1	0	0	1	1	1	0	2	1	1	0	0	10	Alive	0	114	0	1	0	0	0	0
1161504	64	1	3	0	0	1	1	1	0	1	1	1	0	0	10	Alive	0	114	0	1	0	0	0	0
1161505	54	1	2	0	0	1	2	1	1	1	0	0	0	0	55	Breast	1	14	1	2	0	0	0	0
1161580	62	1	3	0	1	2	1	0	1	1	0	0	0	0	13	Alive	0	117	0	1	0	0	0	0
1161586	51	1	3	0	0	1	1	1	1	1	0	0	0	1	14	Alive	0	114	0	1	0	0	0	0
1161621	60	1	1	0	0	2	3	0	1	1	0	0	0	1	40	Alive	0	112	0	1	0	0	0	0
1161632	47	1	1	0	0	0	4	0	1	2	1	1	0	0	81	Breast	1	24	1	3	1	0	1	0
1161699	68	1	1	0	1	1	2	0	0	1	1	1	0	0	32	State DC not available or state DC available but no COD	0	41	1	1	0	0	0	0
1161711	65	1	2	0	1	2	2	1	1	1	1	0	0	0	43	Breast	1	111	1	3	0	0	0	0
1161713	33	1	3	0	1	2	2	0	1	1	1	1	0	0	14	Alive	0	117	0	1	0	0	0	0
1161730	68	1	2	0	0	1	1	1	0	1	1	1	0	1	9	Alive	0	112	0	4	0	0	0	0
1161752	77	1	3	0	0	1	1	1	0	1	1	1	0	0	7	Other Cause of Death	0	71	1	4	0	0	0	0
1161763	49	1	3	0	0	0	4	1	1	1	0	0	0	1	18	Alive	0	119	0	3	1	0	0	0
1161782	85	1	3	0	1	1	1	0	0	2	1	1	0	0	17	Alzheimers (ICD-9 and 10 only)	0	63	1	4	0	0	0	0
1161790	72	1	3	0	1	2	2	1	1	1	1	0	0	0	30	Diseases of Heart	0	73	1	3	0	0	0	0
1161838	42	1	1	0	0	2	2	0	1	1	1	1	0	0	15	Alive	0	119	0	2	0	0	0	0
1161843	55	1	3	0	0	1	1	0	1	1	1	0	0	0	15	Alive	0	119	0	1	0	0	0	0
1161856	50	1	1	0	1	1	1	1	0	1	1	1	0	0	8	Alive	0	119	0	3	0	0	0	0
1161868	46	1	1	0	0	1	1	1	0	1	1	1	0	0	6	Alive	0	118	0	1	0	0	0	0
1161882	65	1	1	0	1	1	2	1	0	1	1	1	0	0	26	Alive	0	119	0	1	0	0	0	0
1161886	65	1	1	0	0	2	2	1	0	1	1	1	0	0	24	Alive	0	118	0	3	0	0	0	0
1161904	69	1	3	0	1	2	1	1	0	1	1	1	0	0	13	Alive	0	118	0	2	0	0	0	0
1161937	82	1	3	0	1	2	2	0	0	1	1	1	0	0	17	Alive	0	118	0	4	0	0	0	0
1161941	50	1	3	0	0	2	3	0	0	1	1	1	0	1	51	Alive	0	118	0	1	0	0	0	0
1161948	69	1	3	0	1	2	2	0	1	1	1	1	0	0	11	Alive	0	117	0	1	0	0	0	0
1161964	54	1	3	0	1	1	1	1	0	1	1	1	0	0	17	Alive	0	102	0	1	0	0	0	0
1161967	70	1	1	0	1	1	1	1	0	1	0	0	0	1	4	Alive	0	115	0	4	0	0	0	0
1162010	85	1	3	0	1	1	2	0	0	2	0	0	0	1	25	Diseases of Heart	0	74	1	4	0	0	0	0
1162023	55	1	3	0	0	2	3	1	1	1	1	1	0	0	50	Breast	1	86	1	2	0	0	0	0
1162026	56	1	3	0	0	2	2	1	1	2	1	0	0	1	21	Alive	0	113	0	2	0	0	0	0
1162039	81	1	1	0	1	1	1	1	0	1	1	1	0	0	4	Alive	0	113	0	1	0	0	0	0
1162041	53	1	3	0	1	2	1	1	1	1	1	1	0	0	7	Alive	0	113	0	1	0	0	0	0
1162045	63	1	3	0	0	1	1	1	1	1	1	0	0	0	19	Alive	0	113	0	1	0	0	0	0
1162199	78	1	3	0	1	2	3	0	1	1	1	0	0	1	60	Alive	0	106	0	3	0	0	0	0
1162223	39	1	1	0	1	2	3	1	1	1	1	1	0	0	55	Alive	0	113	0	1	0	0	0	0
1162256	62	1	3	0	0	2	3	1	1	1	1	1	0	0	80	Breast	1	35	1	1	0	0	0	0
1162262	55	1	3	0	0	2	2	1	1	2	1	0	0	0	21	Alive	0	112	0	1	0	0	0	0
1162683	50	1	1	0	0	1	2	1	0	1	1	1	0	0	25	Alive	0	119	0	1	0	0	0	0
1162718	50	1	1	0	1	1	2	1	0	1	1	1	0	0	21	Alive	0	119	0	1	0	0	0	0
1162721	82	1	3	0	0	1	1	1	0	2	1	1	0	0	7	Alive	0	119	0	4	0	0	0	0
1162740	51	1	3	0	1	1	2	1	1	2	1	1	0	0	48	Alive	0	119	0	1	0	0	0	0
1162826	51	1	3	0	0	1	1	1	0	1	1	1	0	0	12	Alive	0	114	0	1	0	0	0	0
1163071	66	1	3	0	1	1	1	0	0	1	1	1	0	0	15	Alive	0	112	0	1	0	0	0	0
1163160	48	1	3	0	1	2	2	0	1	1	1	1	0	0	38	Alive	0	119	0	1	0	0	0	0
1163346	63	1	3	0	0	2	3	1	1	1	1	1	0	1	25	Breast	1	54	1	4	0	0	0	0
1163430	76	1	3	0	0	1	1	1	0	1	1	1	0	0	15	Alive	0	118	0	1	0	0	0	0
1163475	71	1	3	0	0	1	1	1	0	1	1	1	0	0	19	Alive	0	117	0	4	0	0	0	0
1163487	66	1	3	0	1	1	1	1	0	2	1	1	0	0	20	Alive	0	117	0	2	0	0	0	0
1163489	75	1	3	0	1	0	4	1	0	1	1	1	0	0	35	Breast	1	54	1	2	1	0	0	1
1163491	51	1	3	0	0	1	1	0	0	1	1	1	0	0	1	Alive	0	117	0	1	0	0	0	0
1163500	66	1	3	0	0	2	3	1	1	1	1	1	0	0	12	Breast	1	25	1	1	0	0	0	0
1163503	82	1	3	0	0	1	1	1	0	1	1	1	0	0	16	Diseases of Heart	0	66	1	3	0	0	0	0
1163508	63	1	3	0	1	1	1	1	0	1	1	1	0	0	9	Alive	0	117	0	1	0	0	0	0
1163720	46	1	3	0	0	1	2	0	0	1	0	0	0	0	30	Alive	0	115	0	3	0	0	0	0
1163731	85	1	3	0	1	1	1	0	0	1	0	0	0	0	13	Alive	0	86	0	1	0	0	0	0
1163734	40	1	3	0	0	1	1	1	1	1	1	1	0	1	20	Alive	0	114	0	1	0	0	0	0
1163740	57	1	3	0	1	1	1	0	0	1	1	1	0	0	8	Alive	0	114	0	1	0	0	0	0
1163741	47	1	1	0	0	1	1	1	0	1	1	1	0	0	11	Alive	0	114	0	2	0	0	0	0
1163744	48	1	3	0	0	1	1	1	0	1	1	1	0	0	18	Alive	0	56	0	1	0	0	0	0
1163747	74	1	3	0	1	1	1	1	0	1	1	1	0	0	10	Alive	0	115	0	4	0	0	0	0
1163858	43	1	3	0	0	1	2	0	0	3	1	1	0	0	22	Alive	0	116	0	2	0	0	0	0
1163867	48	1	3	0	0	2	2	1	1	1	1	1	0	0	50	Alive	0	115	0	1	0	0	0	0
1163892	85	1	3	0	0	1	1	0	0	2	1	1	0	0	11	Other Cause of Death	0	49	1	4	0	0	0	0
1163894	66	1	3	0	1	1	2	0	0	1	1	1	0	0	45	Breast	1	21	1	4	0	0	0	0
1163912	65	1	3	0	1	1	1	1	0	1	1	1	0	0	13	Alive	0	115	0	1	0	0	0	0
1163913	53	1	1	0	0	1	2	1	0	1	1	1	0	0	28	Alive	0	114	0	3	0	0	0	0
1163915	42	1	3	0	1	1	1	1	0	1	1	1	0	0	9	Alive	0	114	0	2	0	0	0	0
1163916	51	1	3	0	1	2	2	0	0	1	1	1	0	0	24	Alive	0	110	0	1	0	0	0	0
1163917	70	1	3	0	1	1	1	1	0	1	1	1	0	0	7	Alive	0	114	0	1	0	0	0	0
1163963	49	1	3	0	1	1	2	1	1	2	1	0	0	0	28	Alive	0	119	0	1	0	0	0	0
1163970	32	1	1	0	1	2	3	0	1	2	0	0	0	1	55	Breast	1	27	1	1	0	0	0	0
1164038	82	1	3	0	0	2	2	0	0	1	1	1	0	1	15	Other Cause of Death	0	94	1	1	0	0	0	0
1164061	42	1	3	0	0	2	3	1	1	1	0	0	0	1	55	Alive	0	114	0	1	0	0	0	0
1164086	62	1	3	0	1	1	1	1	0	1	1	0	0	0	8	Alive	0	112	0	1	0	0	0	0
1164089	66	1	3	0	1	1	1	1	0	1	1	1	0	0	13	Alive	0	112	0	2	0	0	0	0
1164174	51	1	3	0	0	1	1	1	0	1	1	1	0	0	8	Alive	0	112	0	1	0	0	0	0
1164177	64	1	1	0	1	1	1	1	0	1	1	1	0	0	8	Alive	0	112	0	1	0	0	0	0
1164183	53	1	1	0	1	1	2	0	1	2	1	1	0	0	23	Alive	0	113	0	2	0	0	0	0
1164187	61	1	3	0	0	1	1	1	0	1	1	1	0	0	1	Alive	0	113	0	2	0	0	0	0
1164193	44	1	3	0	1	1	1	0	1	1	1	1	0	1	13	Alive	0	113	0	1	0	0	0	0
1164201	52	1	3	0	1	2	3	1	1	1	1	1	0	0	20	Alive	0	113	0	1	0	0	0	0
1164207	68	1	3	0	1	1	1	1	0	1	1	1	0	0	8	Alive	0	112	0	3	0	0	0	0
1164219	70	1	2	0	0	1	1	1	0	2	1	1	0	0	7	Other Cause of Death	0	88	1	2	0	0	0	0
1164225	85	1	2	0	1	1	1	0	0	2	1	1	0	0	16	Breast	1	4	1	4	0	0	0	0
1164261	69	1	3	0	1	2	3	1	1	1	1	1	0	0	30	Alive	0	116	0	4	0	0	0	0
1164332	85	1	3	0	0	0	4	0	0	1	1	0	0	0	35	Other Cause of Death	0	4	1	3	0	0	0	0
1164338	80	1	2	0	0	1	1	0	0	2	1	1	0	0	5	Alive	0	114	0	1	0	0	0	0
1164341	68	1	1	0	1	1	1	1	0	1	1	1	0	0	10	Alive	0	112	0	3	0	0	0	0
1164363	85	1	3	0	1	2	2	1	0	1	0	0	0	0	25	Other Cause of Death	0	70	1	4	0	0	0	0
1164389	70	1	3	0	1	2	2	0	1	1	1	1	0	0	50	Breast	1	48	1	3	0	0	0	0
1164410	54	1	1	0	0	1	1	1	1	1	0	0	0	0	9	Alive	0	113	0	1	0	0	0	0
1164441	67	1	3	0	0	1	1	0	0	1	1	1	0	0	5	Alive	0	112	0	1	0	0	0	0
1164444	55	1	3	0	1	1	1	1	0	1	1	1	0	0	10	Alive	0	112	0	1	0	0	0	0
1164470	56	1	3	0	1	2	2	1	1	1	1	0	0	0	14	Alive	0	112	0	2	0	0	0	0
1164479	54	1	3	0	0	2	2	1	1	1	1	0	0	0	28	Alive	0	112	0	1	0	0	0	0
1164500	54	1	1	0	1	1	1	0	0	2	1	1	0	0	4	Alive	0	112	0	1	0	0	0	0
1164505	41	1	3	0	1	1	1	1	1	1	1	1	0	0	20	Alive	0	111	0	1	0	0	0	0
1164506	45	1	3	0	1	1	1	1	1	1	1	1	0	0	16	Alive	0	112	0	1	0	0	0	0
1164528	60	1	1	0	0	1	1	1	0	1	1	1	0	0	10	Alive	0	111	0	2	0	0	0	0
1164543	66	1	3	0	0	1	1	0	0	1	1	1	0	0	6	Alive	0	106	0	3	0	0	0	0
1164548	55	1	3	0	0	1	1	1	1	2	1	1	0	1	7	Alive	0	112	0	1	0	0	0	0
1164554	44	1	3	0	1	2	3	0	1	1	1	1	0	0	10	Alive	0	112	0	1	0	0	0	0
1164559	56	1	3	0	0	1	1	0	0	1	1	1	0	0	10	Alive	0	112	0	1	0	0	0	0
1164572	49	1	1	0	1	2	2	0	1	1	0	0	0	0	35	Alive	0	112	0	1	0	0	0	0
1164576	65	1	3	0	1	1	1	0	0	1	1	0	0	0	2	Alive	0	112	0	3	0	0	0	0
1164582	62	1	3	0	0	2	2	0	1	1	0	0	0	0	25	Breast	1	49	1	1	0	0	0	0
1164587	81	1	3	0	0	2	3	1	0	1	1	1	0	0	15	Breast	1	21	1	1	0	0	0	0
1164769	59	1	3	0	1	1	1	1	0	1	1	1	0	0	19	Alive	0	116	0	1	0	0	0	0
1164776	40	1	3	0	1	1	1	0	1	1	1	1	0	0	4	Alive	0	116	0	2	0	0	0	0
1164803	84	1	3	0	1	1	1	1	0	2	1	1	0	0	18	Alive	0	116	0	4	0	0	0	0
1164814	48	1	3	0	0	1	2	1	1	1	0	0	0	0	24	Alive	0	115	0	1	0	0	0	0
1164836	74	1	3	0	1	1	1	1	0	1	1	1	0	0	5	Other Cause of Death	0	82	1	1	0	0	0	0
1164860	85	1	3	0	1	1	2	1	0	1	1	1	0	0	21	Breast	1	37	1	4	0	0	0	0
1164931	60	1	3	0	0	1	1	1	0	1	1	0	0	0	7	Alive	0	113	0	1	0	0	0	0
1164933	59	1	3	0	0	1	2	1	1	1	1	1	0	0	27	Accidents and Adverse Effects	0	28	1	2	0	0	0	0
1164934	70	1	3	0	1	2	2	1	1	1	1	0	0	0	40	Breast	1	83	1	1	0	0	0	0
1164941	80	1	3	0	1	2	3	0	0	1	1	1	0	0	30	Alive	0	64	0	2	0	0	0	0
1164942	29	1	3	0	0	2	2	1	1	1	1	0	0	0	9	Alive	0	118	0	2	0	0	0	0
1164947	84	1	3	0	0	2	2	1	0	1	1	1	0	0	42	Other Cause of Death	0	92	1	1	0	0	0	0
1164954	60	1	1	0	0	1	1	1	0	1	1	1	0	0	12	Alive	0	117	0	1	0	0	0	0
1164956	64	1	3	0	0	1	2	1	1	1	0	0	0	0	60	Alive	0	117	0	1	0	0	0	0
1164982	76	1	3	0	1	2	2	0	0	2	0	0	0	0	48	Breast	1	20	1	4	0	0	0	0
1164985	76	1	3	0	0	1	1	1	1	1	0	0	0	0	19	Alive	0	114	0	3	0	0	0	0
1164992	61	1	1	0	1	1	2	0	0	1	1	1	0	0	36	Alive	0	115	0	1	0	0	0	0
1164998	45	1	3	0	0	1	2	1	1	1	1	1	0	0	153	Alive	0	112	0	1	0	0	0	0
1165001	56	1	3	0	0	2	2	0	0	1	1	1	0	0	40	Breast	1	7	1	1	0	0	0	0
1165002	53	1	3	0	1	2	1	1	0	1	1	1	0	0	20	Alive	0	116	0	2	0	0	0	0
1165003	85	1	3	0	1	1	1	0	0	1	1	1	0	0	7	Breast	1	18	1	1	0	0	0	0
1165006	68	1	3	0	0	1	1	1	0	1	1	1	0	0	4	Alive	0	115	0	1	0	0	0	0
1165018	65	1	1	0	1	1	2	0	0	1	1	1	0	0	39	Alive	0	114	0	1	0	0	0	0
1165021	30	1	3	0	0	2	3	1	1	1	1	1	0	1	15	Alive	0	113	0	2	0	0	0	0
1165022	55	1	3	0	1	1	1	0	0	1	1	1	0	0	8	Alive	0	113	0	2	0	0	0	0
1165025	50	1	0	0	1	0	4	1	1	1	0	0	0	0	81	Breast	1	10	1	2	0	1	1	1
1165090	64	1	3	0	0	1	1	0	0	1	0	0	0	0	1	Alive	0	118	0	1	0	0	0	0
1165097	85	1	3	0	0	1	2	0	0	2	1	1	0	0	30	Other Cause of Death	0	108	1	4	0	0	0	0
1165100	65	1	3	0	0	1	1	1	0	2	1	1	0	0	12	Alive	0	116	0	2	0	0	0	0
1165105	59	1	3	0	0	1	2	1	1	1	1	0	0	0	23	Alive	0	119	0	1	0	0	0	0
1165107	54	1	3	0	0	2	2	0	1	1	1	1	0	0	26	Alive	0	117	0	1	0	0	0	0
1165110	59	1	3	0	1	1	1	0	1	1	1	1	0	0	10	Alive	0	117	0	1	0	0	0	0
1165111	71	1	1	0	0	1	2	0	0	1	1	1	0	0	23	Alive	0	119	0	1	0	0	0	0
1165115	66	1	3	0	0	2	2	1	1	1	1	1	0	0	22	Alive	0	117	0	4	0	0	0	0
1165127	62	1	3	0	0	1	1	1	0	1	1	0	0	0	8	Alive	0	119	0	1	0	0	0	0
1165196	75	1	2	0	0	1	1	0	0	1	0	0	0	0	20	Breast	1	48	1	3	0	0	0	0
1165204	59	1	3	0	0	1	2	1	1	1	1	1	0	0	30	Breast	1	95	1	2	0	0	0	0
1165211	62	1	2	0	1	1	1	1	0	1	1	1	0	0	8	Alive	0	112	0	3	0	0	0	0
1165218	30	1	2	0	1	1	2	0	1	1	1	0	0	0	34	Alive	0	111	0	2	0	0	0	0
1165255	60	1	3	0	1	2	3	1	1	3	1	0	0	0	29	Alive	0	115	0	1	0	0	0	0
1165273	63	1	3	0	0	1	2	0	0	1	1	0	0	0	42	Breast	1	30	1	2	0	0	0	0
1165311	52	1	1	0	1	2	2	1	1	1	1	1	0	0	16	Alive	0	116	0	1	0	0	0	0
1165318	60	1	3	0	1	1	2	1	1	1	1	1	0	0	32	Alive	0	112	0	1	0	0	0	0
1165329	47	1	3	0	1	2	2	0	1	1	1	1	0	0	48	Alive	0	112	0	1	0	0	0	0
1165332	81	1	3	0	0	1	1	1	0	1	1	1	0	0	12	State DC not available or state DC available but no COD	0	100	1	1	0	0	0	0
1165334	70	1	3	0	1	1	1	1	0	2	1	1	0	0	17	Alive	0	112	0	1	0	0	0	0
1165344	68	1	3	0	0	1	2	0	1	1	0	0	0	0	25	Alive	0	111	0	4	0	0	0	0
1165355	83	1	3	0	0	1	1	1	0	1	0	0	0	0	11	Breast	1	29	1	1	0	0	0	0
1165357	84	1	3	0	0	1	2	0	0	1	1	1	0	0	26	Diseases of Heart	0	70	1	2	0	0	0	0
1165364	68	1	3	0	1	1	1	1	0	1	1	0	0	0	8	Alive	0	118	0	4	0	0	0	0
1165430	54	1	2	0	0	2	2	1	1	1	1	1	0	0	6	Breast	1	65	1	1	0	0	0	0
1165434	85	1	3	0	0	1	2	0	0	1	1	1	0	0	30	Diseases of Heart	0	38	1	1	0	0	0	0
1165479	65	1	3	0	0	1	2	0	0	2	1	1	0	0	25	Alive	0	114	0	1	0	0	0	0
1165482	51	1	1	0	1	1	2	1	1	1	0	0	0	1	30	Alive	0	113	0	1	0	0	0	0
1165486	55	1	3	0	1	2	2	0	0	3	1	1	0	0	28	Alive	0	113	0	1	0	0	0	0
1165494	53	1	1	0	0	2	2	1	1	1	1	1	0	1	18	Alive	0	89	0	1	0	0	0	0
1165496	49	1	1	0	0	1	2	1	1	1	1	1	0	0	25	Alive	0	112	0	1	0	0	0	0
1165507	47	1	3	0	0	1	1	0	1	1	1	1	0	0	4	Alive	0	116	0	1	0	0	0	0
1165560	66	1	1	0	0	1	2	1	1	1	0	0	0	0	32	Alive	0	116	0	1	0	0	0	0
1165562	62	0	3	0	0	2	3	1	1	1	1	1	0	0	14	Alive	0	116	0	1	0	0	0	0
1165608	45	1	3	0	1	1	1	1	0	1	1	1	0	0	1	Alive	0	119	0	1	0	0	0	0
1165611	33	1	3	0	0	2	2	1	1	1	0	0	0	0	22	Breast	1	29	1	1	0	0	0	0
1165621	44	1	3	0	1	1	1	1	1	1	1	1	0	0	17	Alive	0	116	0	1	0	0	0	0
1165632	73	1	3	0	0	1	1	1	0	1	1	1	0	0	9	Alive	0	118	0	1	0	0	0	0
1165708	59	1	3	0	1	1	1	1	0	1	1	1	0	0	15	Alive	0	112	0	1	0	0	0	0
1165736	83	1	3	0	0	2	2	0	0	1	1	1	0	0	50	Breast	1	82	1	4	0	0	0	0
1165803	53	1	1	0	1	1	1	0	1	1	0	0	0	1	4	Alive	0	80	0	1	0	0	0	0
1165806	66	1	1	0	1	1	1	1	0	1	1	1	0	0	4	Alive	0	115	0	1	0	0	0	0
1165811	80	1	1	0	0	1	1	1	0	1	1	0	0	0	11	Alive	0	115	0	4	0	0	0	0
1165812	53	1	1	0	0	2	2	1	1	1	1	1	0	0	21	Alive	0	115	0	1	0	0	0	0
1165839	59	1	1	0	0	1	1	1	0	1	1	1	0	0	17	Alive	0	100	0	1	0	0	0	0
1165851	70	0	3	0	1	1	1	0	0	1	1	1	0	0	16	Alive	0	116	0	1	0	0	0	0
1165866	62	1	3	0	1	1	2	1	1	2	1	0	0	0	40	Alive	0	111	0	2	0	0	0	0
1165872	62	1	3	0	0	1	2	0	0	2	1	1	0	0	35	Diseases of Heart	0	96	1	2	0	0	0	0
1165897	55	1	1	0	1	2	2	1	1	1	0	0	0	0	9	Alive	0	117	0	1	0	0	0	0
1165936	68	1	1	0	1	2	2	0	1	1	0	0	0	0	19	Alive	0	74	0	1	0	0	0	0
1166001	56	1	1	0	0	1	1	1	0	1	1	0	0	1	3	Alive	0	81	0	2	0	0	0	0
1166003	75	1	3	0	1	2	2	0	1	1	1	1	0	1	40	Alive	0	117	0	4	0	0	0	0
1166066	69	1	3	0	0	1	1	1	0	1	1	1	0	0	15	Alive	0	114	0	1	0	0	0	0
1166080	51	1	3	0	1	1	1	1	0	2	1	1	0	0	6	Alive	0	115	0	1	0	0	0	0
1166082	58	1	3	0	0	1	1	1	1	1	1	0	0	0	20	Alive	0	82	0	1	0	0	0	0
1166164	85	1	1	0	1	1	1	0	0	1	1	1	0	0	13	Alive	0	109	0	4	0	0	0	0
1166209	67	1	2	0	1	2	3	1	1	1	1	1	0	0	15	Breast	1	59	1	1	0	0	0	0
1166251	81	1	3	0	0	1	1	1	0	1	1	1	0	0	17	Diseases of Heart	0	106	1	1	0	0	0	0
1166261	38	1	1	0	1	1	2	1	1	1	0	0	0	1	25	Alive	0	100	0	1	0	0	0	0
1166276	85	1	3	0	1	1	1	1	0	1	1	1	0	0	16	Diseases of Heart	0	87	1	4	0	0	0	0
1166293	70	1	3	0	1	2	3	0	1	1	1	1	0	0	20	Alive	0	110	0	1	0	0	0	0
1166324	54	1	3	0	0	1	1	0	0	1	1	1	0	0	8	Alive	0	112	0	1	0	0	0	0
1166333	44	1	3	0	1	1	1	0	1	1	1	1	0	1	8	Alive	0	111	0	1	0	0	0	0
1166343	45	1	3	0	1	2	2	0	1	1	1	1	0	1	18	Alive	0	111	0	2	0	0	0	0
1166367	50	1	2	0	1	2	2	0	1	2	1	1	0	0	30	Alive	0	115	0	1	0	0	0	0
1166392	48	1	3	0	1	1	1	1	1	1	1	1	0	0	11	Alive	0	111	0	1	0	0	0	0
1166411	48	1	3	0	1	2	2	0	1	1	1	0	0	1	21	Alive	0	109	0	1	0	0	0	0
1166430	76	1	3	0	1	2	2	0	1	2	0	0	0	0	15	Alive	0	118	0	4	0	0	0	0
1166527	52	1	3	0	0	1	1	0	0	2	1	1	0	0	8	Alive	0	113	0	1	0	0	0	0
1166556	48	1	1	0	0	1	2	1	1	1	1	1	0	0	32	Alive	0	111	0	1	0	0	0	0
1166591	47	1	1	0	1	2	3	0	1	1	1	1	0	0	15	Alive	0	111	0	2	0	0	0	0
1166646	52	1	1	0	0	2	3	0	1	1	0	0	0	1	70	Alive	0	114	0	2	0	0	0	0
1166671	64	1	3	0	0	1	1	1	0	1	1	1	0	0	17	Chronic Obstructive Pulmonary Disease and Allied Cond	0	17	1	2	0	0	0	0
1166685	79	1	3	0	1	2	2	1	0	1	1	1	0	0	15	Other Cause of Death	0	85	1	3	0	0	0	0
1166815	77	1	1	0	1	0	4	0	0	1	1	1	0	0	60	Breast	1	23	1	1	1	0	0	0
1166816	62	1	1	0	0	2	2	0	0	3	1	1	0	1	62	Pneumonia and Influenza	0	24	1	4	0	0	0	0
1166819	33	1	1	0	0	2	2	0	1	1	1	1	0	0	25	Alive	0	108	0	1	0	0	0	0
1166821	38	1	3	0	0	0	4	1	1	1	1	1	0	1	60	Breast	1	44	1	1	1	0	0	0
1166824	77	1	1	0	0	1	1	1	0	1	1	1	0	0	15	Alive	0	108	0	1	0	0	0	0
1166826	65	1	1	0	0	1	1	1	0	1	1	1	0	0	7	Alive	0	114	0	2	0	0	0	0
1166901	53	1	1	0	1	1	2	0	1	1	1	1	0	0	27	Alive	0	113	0	1	0	0	0	0
1166910	51	1	3	0	0	1	1	1	0	1	1	1	0	0	12	Alive	0	115	0	1	0	0	0	0
1166914	46	1	1	0	1	2	1	1	1	2	1	1	0	0	14	Alive	0	116	0	1	0	0	0	0
1166919	32	1	1	0	1	1	2	0	1	1	1	1	0	1	36	Alive	0	115	0	1	0	0	0	0
1166929	62	1	3	0	1	1	2	1	1	2	0	0	0	0	21	Alive	0	114	0	1	0	0	0	0
1166934	43	1	3	0	1	0	4	1	1	1	1	1	0	0	83	Breast	1	96	1	1	1	0	0	0
1166941	77	1	3	0	1	0	4	1	0	2	1	0	0	1	28	Breast	1	21	1	3	1	0	0	0
1166975	84	1	3	0	0	1	1	1	0	1	1	0	0	0	8	Alzheimers (ICD-9 and 10 only)	0	90	1	4	0	0	0	0
1166978	63	1	3	0	0	1	2	1	0	1	1	0	0	0	28	Alive	0	36	0	1	0	0	0	0
1167003	52	1	2	0	0	1	1	1	0	1	1	1	0	0	6	Alive	0	114	0	1	0	0	0	0
1167004	52	1	1	0	1	1	1	1	0	1	0	0	0	0	9	Alive	0	116	0	2	0	0	0	0
1167007	54	1	3	0	0	1	2	0	0	1	1	1	0	0	25	Alive	0	115	0	2	0	0	0	0
1167010	78	1	3	0	1	1	1	1	0	2	1	1	0	0	10	Diseases of Heart	0	93	1	4	0	0	0	0
1167014	72	1	3	0	0	1	1	1	0	1	0	0	0	0	2	Alive	0	114	0	2	0	0	0	0
1167020	79	1	2	0	1	2	2	0	1	2	1	0	0	0	25	Breast	1	9	1	4	0	0	0	0
1167050	61	1	2	0	0	1	1	1	0	1	1	1	0	0	10	Alive	0	111	0	2	0	0	0	0
1167075	51	1	3	0	0	1	1	1	0	1	1	1	0	0	16	Alive	0	118	0	2	0	0	0	0
1167076	63	1	3	0	1	1	1	0	0	1	1	1	0	0	11	Alive	0	117	0	1	0	0	0	0
1167129	40	1	1	0	0	1	2	0	1	1	1	1	0	0	25	Alive	0	114	0	1	0	0	0	0
1167132	63	1	1	0	1	2	3	0	0	1	1	0	0	0	100	Breast	1	26	1	2	0	0	0	0
1167236	61	1	3	0	0	2	3	0	0	1	1	1	0	0	60	Breast	1	84	1	1	0	0	0	0
1167245	41	1	3	0	1	0	4	0	1	1	0	0	0	1	72	Alive	0	119	0	1	1	0	0	0
1167254	47	1	3	0	0	1	1	0	0	1	1	1	0	0	13	Alive	0	88	0	1	0	0	0	0
1167281	85	0	1	0	0	0	4	1	0	1	1	1	0	0	38	Breast	1	7	1	1	0	0	0	0
1167302	46	1	3	0	1	2	3	1	1	1	1	1	0	0	66	Breast	1	94	1	2	0	0	0	0
1167315	63	1	3	0	0	2	3	1	1	2	1	1	0	1	45	Alive	0	118	0	1	0	0	0	0
1167330	49	1	3	0	0	1	1	0	0	1	1	1	0	0	12	Alive	0	118	0	1	0	0	0	0
1167349	83	1	3	0	1	1	2	1	0	1	1	1	0	0	24	Alive	0	118	0	3	0	0	0	0
1167351	58	1	1	0	0	1	2	1	1	1	0	0	0	0	25	Alive	0	118	0	1	0	0	0	0
1167401	69	1	1	0	1	1	1	0	1	1	0	0	0	1	3	Alive	0	119	0	1	0	0	0	0
1167421	48	1	3	0	0	1	2	0	1	1	1	1	0	0	50	Alive	0	117	0	3	0	0	0	0
1167445	56	1	3	0	0	1	1	1	0	1	1	1	0	0	10	Alive	0	117	0	2	0	0	0	0
1167480	63	1	2	0	0	1	2	1	1	2	1	1	0	0	80	Alive	0	117	0	2	0	0	0	0
1167490	85	0	3	0	1	2	2	0	0	1	1	1	0	0	25	Cerebrovascular Diseases	0	6	1	1	0	0	0	0
1167504	58	1	2	0	0	0	4	0	1	1	1	0	0	0	27	Breast	1	65	1	2	1	0	0	0
1167519	41	1	3	0	0	2	2	1	1	1	1	1	0	0	45	Alive	0	116	0	1	0	0	0	0
1167561	61	1	3	0	0	1	1	1	1	1	1	1	0	0	18	Alive	0	111	0	1	0	0	0	0
1167577	51	1	3	0	1	1	1	1	0	1	1	1	0	0	17	Alive	0	116	0	2	0	0	0	0
1167586	62	1	1	0	0	1	2	0	1	1	1	1	0	0	28	Alive	0	116	0	2	0	0	0	0
1167613	76	1	1	0	1	1	1	1	0	2	1	1	0	0	18	Alive	0	116	0	2	0	0	0	0
1167622	53	1	2	0	0	2	3	1	1	2	1	0	0	0	50	Breast	1	13	1	1	0	0	0	0
1167656	59	1	3	0	0	0	4	0	0	2	1	1	0	0	36	Breast	1	42	1	1	0	0	0	1
1167673	63	1	3	0	1	1	1	1	1	1	1	1	0	0	6	Alive	0	115	0	1	0	0	0	0
1167688	84	1	1	0	1	1	2	0	0	1	1	0	0	0	25	Other Cause of Death	0	89	1	4	0	0	0	0
1167702	57	1	3	0	0	1	1	0	0	2	1	1	0	0	12	Alive	0	100	0	2	0	0	0	0
1167798	56	1	1	0	1	1	1	1	1	1	0	0	0	0	11	Alive	0	117	0	1	0	0	0	0
1167800	52	1	3	0	1	1	2	1	0	1	1	1	0	0	35	Breast	1	66	1	1	0	0	0	0
1167831	55	1	3	0	0	1	2	0	1	1	0	0	0	0	23	Alive	0	115	0	3	0	0	0	0
1168105	85	1	3	0	0	1	1	1	0	1	1	1	0	0	10	Alive	0	113	0	4	0	0	0	0
1168122	48	1	1	0	0	1	1	0	1	1	0	0	0	0	20	Breast	1	38	1	1	0	0	0	0
1168125	62	1	3	0	0	1	1	1	1	2	1	0	0	0	18	Alive	0	119	0	1	0	0	0	0
1168126	57	1	3	0	1	1	1	0	0	1	1	1	0	0	10	Alive	0	118	0	1	0	0	0	0
1168133	83	1	3	0	1	1	2	1	0	1	1	1	0	0	30	Diseases of Heart	0	31	1	4	0	0	0	0
1168138	83	1	1	0	0	1	1	1	0	1	1	1	0	0	15	Alive	0	116	0	4	0	0	0	0
1168139	37	1	1	0	1	1	1	0	1	2	1	1	0	0	15	Breast	1	59	1	1	0	0	0	0
1168140	68	1	3	0	1	1	1	1	0	1	1	1	0	0	10	Alive	0	115	0	1	0	0	0	0
1168169	63	1	3	0	1	2	3	1	0	1	1	1	0	0	18	Alive	0	117	0	1	0	0	0	0
1168184	74	1	3	0	1	1	2	0	0	1	1	0	0	0	45	Alzheimers (ICD-9 and 10 only)	0	52	1	2	0	0	0	0
1168192	68	1	3	0	1	2	2	1	1	1	1	0	0	0	12	Alive	0	118	0	1	0	0	0	0
1168194	70	1	3	0	0	0	4	1	1	1	1	1	0	0	70	Alive	0	80	0	2	1	0	0	0
1168247	53	1	1	0	0	1	2	1	0	1	1	1	0	0	22	Alive	0	111	0	1	0	0	0	0
1168251	65	1	3	0	0	1	1	1	0	2	1	1	0	0	13	Alive	0	112	0	3	0	0	0	0
1168309	65	1	1	0	1	1	1	1	1	1	1	0	0	1	15	Breast	1	35	1	1	0	0	0	0
1168379	63	1	3	0	1	2	2	1	1	1	1	0	0	0	28	Alive	0	111	0	3	0	0	0	0
1168383	55	1	3	0	1	1	1	1	0	1	1	1	0	0	14	Alive	0	111	0	2	0	0	0	0
1168391	54	1	3	0	0	1	1	1	0	2	1	0	0	0	4	Alive	0	108	0	1	0	0	0	0
1168486	56	1	2	0	1	1	1	1	0	1	1	1	0	0	16	Alive	0	116	0	1	0	0	0	0
1168528	79	1	1	0	0	2	2	1	1	1	0	0	0	1	11	Alive	0	115	0	4	0	0	0	0
1168547	42	1	1	0	1	2	2	0	1	1	0	0	0	1	90	Alive	0	65	0	1	0	0	0	0
1168548	46	1	3	0	1	1	2	1	1	1	1	1	0	0	50	Alive	0	113	0	2	0	0	0	0
1168552	32	1	1	0	0	2	1	1	1	1	0	0	0	1	16	Alive	0	112	0	1	0	0	0	0
1168556	47	1	3	0	1	2	2	0	0	1	1	1	0	0	40	Alive	0	112	0	3	0	0	0	0
1168557	74	1	3	0	1	1	1	1	0	1	1	1	0	0	9	Alive	0	112	0	4	0	0	0	0
1168560	46	1	1	0	0	1	1	1	1	1	1	1	0	0	10	Alive	0	112	0	1	0	0	0	0
1168561	73	1	3	0	0	1	1	1	0	1	1	1	0	0	7	Alive	0	112	0	1	0	0	0	0
1168564	56	1	3	0	0	2	2	0	0	1	1	1	0	0	40	Breast	1	29	1	2	0	0	0	0
1168589	48	1	3	0	0	1	2	0	1	1	1	1	0	0	30	Alive	0	94	0	3	0	0	0	0
1168711	55	1	1	0	0	1	1	1	0	1	1	1	0	0	1	Alive	0	112	0	1	0	0	0	0
1168741	76	1	3	0	1	1	1	1	0	1	1	1	0	0	6	Alive	0	112	0	1	0	0	0	0
1168749	67	1	1	0	0	2	3	1	1	2	1	1	0	0	14	Breast	1	32	1	1	0	0	0	0
1168761	44	1	3	0	0	1	1	1	0	1	1	1	0	0	8	Alive	0	108	0	1	0	0	0	0
1168762	63	1	1	0	0	1	2	0	0	1	1	1	0	0	30	Breast	1	90	1	4	0	0	0	0
1168779	49	1	1	0	1	2	3	1	1	1	1	0	0	0	54	Breast	1	14	1	2	0	0	0	0
1168791	74	1	1	0	1	1	1	0	0	1	1	1	0	0	11	Alive	0	114	0	1	0	0	0	0
1168884	45	1	3	0	0	1	1	1	1	1	1	1	0	0	20	Breast	1	36	1	2	0	0	0	0
1168889	73	1	3	0	0	1	1	1	0	2	0	0	0	0	11	Alive	0	115	0	4	0	0	0	0
1168899	54	1	3	0	1	0	4	1	1	1	1	0	0	0	180	Breast	1	3	1	3	0	0	0	1
1168953	53	1	2	0	0	1	2	1	0	2	1	1	0	0	21	Alive	0	113	0	2	0	0	0	0
1169076	73	1	3	0	1	1	1	1	0	1	1	1	0	0	3	Alive	0	114	0	3	0	0	0	0
1169089	48	1	2	0	1	1	2	0	0	1	0	0	0	0	30	Breast	1	10	1	3	0	0	0	0
1169179	65	1	3	0	1	2	2	0	1	1	1	0	0	0	35	Breast	1	45	1	3	0	0	0	0
1169190	75	1	3	0	0	1	2	1	0	1	1	1	0	0	25	Alive	0	114	0	4	0	0	0	0
1169193	49	1	1	0	0	2	2	1	0	1	0	0	0	0	20	Alive	0	117	0	2	0	0	0	0
1169234	51	1	3	0	0	1	2	1	0	1	1	1	0	0	21	Alive	0	111	0	1	0	0	0	0
1169325	70	1	1	0	1	0	4	0	0	1	1	0	0	0	87	Breast	1	1	1	1	0	0	1	1
1169365	66	1	3	0	1	1	1	1	0	1	1	1	0	0	7	Nephritis, Nephrotic Syndrome and Nephrosis	0	111	1	3	0	0	0	0
1169369	53	1	3	0	0	1	1	0	0	1	1	1	0	0	8	Alive	0	119	0	1	0	0	0	0
1169370	70	1	3	0	0	2	3	1	0	1	1	1	0	0	13	Breast	1	86	1	4	0	0	0	0
1169372	41	1	3	0	1	1	1	0	0	1	1	1	0	1	2	Alive	0	118	0	1	0	0	0	0
1169411	52	1	1	0	1	1	1	1	0	1	1	1	0	0	7	Alive	0	112	0	1	0	0	0	0
1169416	85	1	3	0	0	1	1	1	0	2	0	0	0	0	11	Chronic Obstructive Pulmonary Disease and Allied Cond	0	20	1	4	0	0	0	0
1169439	46	1	3	0	1	1	2	1	1	1	1	1	0	0	25	Alive	0	118	0	1	0	0	0	0
1169442	38	1	3	0	0	2	2	1	1	1	1	0	0	0	34	Breast	1	58	1	1	0	0	0	0
1169443	47	1	3	0	0	2	3	1	1	1	1	0	0	1	28	Pneumonia and Influenza	0	78	1	1	0	0	0	0
1169483	68	1	3	0	1	1	1	1	0	1	1	1	0	0	3	Alive	0	114	0	2	0	0	0	0
1169508	60	1	3	0	1	1	1	1	0	1	1	1	0	0	12	Alive	0	112	0	1	0	0	0	0
1169519	85	1	3	0	0	2	3	1	0	2	0	0	0	0	23	Breast	1	26	1	4	0	0	0	0
1169522	57	1	3	0	0	1	2	1	1	1	1	1	0	0	46	Alive	0	112	0	2	0	0	0	0
1169555	63	1	1	0	0	1	2	1	1	3	0	0	0	0	28	Breast	1	16	1	1	0	0	0	0
1169618	53	1	3	0	1	2	3	0	0	1	1	0	0	0	65	Breast	1	67	1	2	0	0	0	0
1169643	52	1	1	0	0	2	3	1	1	1	1	1	0	0	35	Alive	0	47	0	2	0	0	0	0
1169651	55	1	1	0	0	1	2	1	0	2	1	1	0	0	22	Alive	0	69	0	3	0	0	0	0
1169663	47	1	1	0	0	1	1	1	0	2	1	1	0	0	9	Alive	0	111	0	1	0	0	0	0
1169664	38	1	3	0	1	1	2	1	1	2	0	0	0	0	56	Alive	0	112	0	2	0	0	0	0
1169719	46	1	3	0	1	2	3	0	1	1	1	1	0	0	65	Alive	0	118	0	2	0	0	0	0
1169769	80	1	2	0	1	1	1	1	0	2	1	1	0	0	9	Hypertension without Heart Disease	0	34	1	3	0	0	0	0
1169842	52	1	1	0	1	2	2	0	1	1	1	1	0	0	48	Alive	0	114	0	1	0	0	0	0
1170005	48	1	3	0	0	1	1	1	0	1	1	0	0	0	15	Alive	0	110	0	2	0	0	0	0
1170026	46	1	3	0	0	2	3	1	1	1	1	1	0	0	11	Alive	0	110	0	1	0	0	0	0
1170029	77	1	3	0	0	1	1	1	0	1	1	1	0	0	15	Cerebrovascular Diseases	0	88	1	1	0	0	0	0
1170033	47	1	3	0	0	2	2	0	1	1	1	1	0	0	20	Alive	0	110	0	1	0	0	0	0
1170148	59	1	3	0	0	1	2	1	0	1	1	1	0	0	27	Alive	0	111	0	1	0	0	0	0
1170156	55	1	3	0	0	1	1	1	0	2	1	1	0	0	6	Alive	0	114	0	1	0	0	0	0
1170178	75	0	3	0	0	2	1	0	0	1	1	1	0	0	17	Breast	1	65	1	1	0	0	0	0
1170186	41	1	3	0	1	1	1	1	0	1	1	1	0	0	10	Alive	0	116	0	2	0	0	0	0
1170189	51	1	1	0	0	1	1	1	0	1	1	1	0	0	18	Alive	0	116	0	1	0	0	0	0
1170218	55	1	1	0	1	2	1	1	0	1	1	1	0	0	11	Alive	0	112	0	1	0	0	0	0
1170222	40	1	1	0	1	2	3	1	1	1	0	0	0	0	80	Alive	0	112	0	1	0	0	0	0
1170225	45	1	1	0	0	1	2	1	0	1	1	1	0	0	44	Alive	0	112	0	1	0	0	0	0
1170231	58	1	1	0	0	1	1	1	1	1	1	1	0	1	19	Alive	0	111	0	1	0	0	0	0
1170234	38	1	1	0	0	2	2	1	0	1	1	1	0	0	8	Alive	0	112	0	3	0	0	0	0
1170235	50	1	1	0	1	2	3	0	1	2	1	1	0	0	25	Alive	0	112	0	1	0	0	0	0
1170241	39	1	1	0	1	1	2	0	1	1	1	1	0	1	21	Alive	0	111	0	1	0	0	0	0
1170252	81	1	3	0	1	1	1	1	0	1	0	0	0	0	15	Alive	0	113	0	1	0	0	0	0
1170255	56	1	3	0	0	1	1	1	0	1	1	1	0	0	11	Alive	0	112	0	3	0	0	0	0
1170295	50	1	3	0	1	1	2	0	1	1	1	0	0	1	105	Congenital Anomalies	0	74	1	2	0	0	0	0
1170297	70	1	1	0	1	1	1	1	0	2	1	1	0	0	10	Alive	0	110	0	1	0	0	0	0
1170307	53	1	1	0	1	1	1	1	0	1	1	1	0	1	1	Alive	0	99	0	1	0	0	0	0
1170366	59	1	2	0	0	1	1	1	1	1	1	1	0	0	15	Chronic Obstructive Pulmonary Disease and Allied Cond	0	70	1	1	0	0	0	0
1170373	65	1	3	0	1	1	1	0	0	1	1	1	0	0	20	Diabetes Mellitus	0	6	1	4	0	0	0	0
1170381	46	1	1	0	0	1	1	0	0	2	1	1	0	0	1	Alive	0	114	0	2	0	0	0	0
1170383	60	1	3	0	1	1	1	1	0	1	1	0	0	0	2	Alive	0	114	0	1	0	0	0	0
1170395	85	1	3	0	0	1	1	0	0	1	1	1	0	0	8	Other Cause of Death	0	22	1	4	0	0	0	0
1170404	67	1	3	0	1	1	2	1	0	1	1	1	0	0	70	Alive	0	114	0	1	0	0	0	0
1170406	77	1	3	0	1	0	4	1	0	2	1	1	0	0	23	Alzheimers (ICD-9 and 10 only)	0	84	1	1	0	0	0	0
1170407	80	1	3	0	0	1	1	1	0	1	1	1	0	0	10	Alive	0	117	0	4	0	0	0	0
1170478	63	1	1	0	1	1	1	1	0	1	1	0	0	0	10	Alive	0	115	0	2	0	0	0	0
1170538	57	1	3	0	0	1	1	1	0	1	1	1	0	0	15	Alive	0	94	0	1	0	0	0	0
1170555	81	1	3	0	1	1	1	0	0	1	1	0	0	0	12	Alive	0	25	0	1	0	0	0	0
1170574	54	1	3	0	0	1	1	0	1	1	0	0	0	1	4	Alive	0	110	0	1	0	0	0	0
1170600	35	1	1	0	1	2	3	1	1	1	1	1	0	0	85	Alive	0	112	0	1	0	0	0	0
1170603	48	1	3	0	1	1	1	0	0	1	1	1	0	0	12	Alive	0	114	0	1	0	0	0	0
1170616	38	1	2	0	1	1	1	0	0	1	1	1	0	1	13	Alive	0	117	0	1	0	0	0	0
1170638	80	1	1	0	0	2	2	0	0	1	1	1	0	0	30	Pneumonia and Influenza	0	77	1	1	0	0	0	0
1170657	36	1	3	0	0	1	2	1	1	1	0	0	0	0	40	Alive	0	112	0	1	0	0	0	0
1170659	49	1	1	0	0	1	1	0	0	1	1	1	0	0	8	Alive	0	112	0	1	0	0	0	0
1170673	43	1	1	0	0	1	1	1	1	1	0	0	0	1	6	Alive	0	113	0	1	0	0	0	0
1170682	60	1	3	0	0	1	1	1	0	2	1	1	0	0	15	Alive	0	113	0	3	0	0	0	0
1170687	49	1	3	0	1	1	1	1	0	1	1	1	0	0	1	Alive	0	74	0	1	0	0	0	0
1170701	50	1	1	0	0	2	2	1	1	1	1	0	0	1	36	Alive	0	118	0	1	0	0	0	0
1170717	48	1	2	0	1	1	1	1	1	1	0	0	0	0	14	Alive	0	117	0	1	0	0	0	0
1170718	49	1	2	0	0	2	3	1	1	1	1	1	0	0	100	Breast	1	104	1	2	0	0	0	0
1170755	58	1	1	0	0	2	3	1	1	1	1	0	0	0	60	Breast	1	32	1	1	0	0	0	0
1170762	85	1	3	0	0	2	2	0	0	1	1	1	0	0	32	Hypertension without Heart Disease	0	24	1	2	0	0	0	0
1170782	57	1	1	0	0	1	1	0	1	1	1	0	0	1	17	Alive	0	111	0	1	0	0	0	0
1170803	44	1	3	0	1	1	2	1	1	1	1	0	0	0	21	State DC not available or state DC available but no COD	0	102	1	1	0	0	0	0
1170918	58	1	3	0	1	1	1	1	0	1	1	1	0	0	10	Alive	0	45	0	1	0	0	0	0
1170923	47	1	3	0	0	2	2	1	1	1	1	1	0	1	22	Alive	0	118	0	1	0	0	0	0
1170938	82	1	3	0	0	2	3	0	0	1	1	1	0	0	54	Accidents and Adverse Effects	0	91	1	4	0	0	0	0
1170939	67	1	3	0	0	2	3	0	1	1	1	1	0	0	86	Breast	1	83	1	1	0	0	0	0
1170942	61	1	3	0	1	1	2	0	1	1	0	0	0	0	27	Alive	0	111	0	2	0	0	0	0
1170945	52	1	3	0	0	1	1	1	1	2	0	0	0	0	20	Alive	0	97	0	1	0	0	0	0
1170952	40	1	3	0	1	1	2	0	1	1	1	1	0	0	45	Alive	0	110	0	1	0	0	0	0
1170957	63	1	3	0	0	1	1	1	0	1	1	1	0	0	11	Alive	0	111	0	1	0	0	0	0
1171025	57	1	1	0	1	1	2	0	0	1	1	1	0	0	23	Alive	0	119	0	1	0	0	0	0
1171027	46	1	1	0	0	1	1	1	0	1	1	1	0	0	15	Alive	0	119	0	1	0	0	0	0
1171032	61	1	1	0	0	1	1	1	0	1	1	1	0	0	12	Alive	0	118	0	1	0	0	0	0
1171251	40	1	1	0	1	1	2	0	1	1	1	1	0	0	35	Alive	0	112	0	1	0	0	0	0
1171254	71	1	3	0	1	1	2	1	1	1	0	0	0	1	32	Alive	0	111	0	1	0	0	0	0
1171343	43	1	2	0	0	2	2	0	0	2	1	1	0	0	14	Alive	0	97	0	1	0	0	0	0
1171384	38	1	3	0	0	1	1	1	1	1	1	1	0	1	20	Alive	0	111	0	1	0	0	0	0
1171437	48	1	3	0	0	1	1	1	0	1	1	1	0	0	10	Alive	0	119	0	1	0	0	0	0
1171440	52	1	3	0	1	1	1	1	1	1	0	0	0	0	17	Alive	0	117	0	1	0	0	0	0
1171445	77	1	3	0	0	1	1	1	1	1	0	0	0	0	20	Alive	0	116	0	1	0	0	0	0
1171451	43	1	3	0	1	2	3	1	1	1	0	0	0	0	72	Breast	1	22	1	1	0	0	0	0
1171454	61	1	3	0	1	1	2	1	1	1	1	1	0	0	46	Alive	0	116	0	3	0	0	0	0
1171457	49	1	3	0	1	2	1	1	1	1	1	1	0	0	20	Alive	0	116	0	1	0	0	0	0
1171485	56	1	1	0	0	1	2	0	1	1	1	0	0	1	23	Alive	0	114	0	1	0	0	0	0
1171489	47	1	3	0	1	1	1	1	0	1	1	1	0	0	15	Alive	0	115	0	1	0	0	0	0
1171490	58	1	3	0	0	1	1	1	1	1	1	1	0	0	19	Alive	0	116	0	2	0	0	0	0
1171491	63	1	3	0	0	1	2	1	1	1	0	0	0	0	35	Alive	0	119	0	3	0	0	0	0
1171492	65	1	3	0	0	1	1	1	0	1	1	1	0	0	15	Alive	0	119	0	2	0	0	0	0
1171496	51	1	1	0	0	1	1	1	0	1	1	0	0	0	17	Alive	0	113	0	1	0	0	0	0
1171498	80	1	3	0	0	1	1	1	0	1	1	0	0	0	15	Alive	0	116	0	1	0	0	0	0
1171509	50	1	3	0	0	1	2	1	1	1	0	0	0	0	25	Alive	0	118	0	1	0	0	0	0
1171510	79	1	3	0	1	2	2	0	0	1	0	0	0	0	24	Cerebrovascular Diseases	0	12	1	4	0	0	0	0
1171511	45	1	3	0	1	1	1	0	1	1	1	1	0	0	14	Alive	0	117	0	1	0	0	0	0
1171565	40	1	3	0	1	1	1	1	0	1	1	1	0	0	4	Alive	0	111	0	1	0	0	0	0
1171612	42	1	3	0	0	1	1	1	0	1	1	1	0	0	15	Breast	1	60	1	2	0	0	0	0
1171617	50	1	3	0	1	1	1	1	0	1	1	1	0	0	4	Alive	0	114	0	1	0	0	0	0
1171626	52	1	3	0	1	1	1	1	0	2	1	1	0	0	4	Alive	0	116	0	2	0	0	0	0
1171636	41	1	3	0	1	1	1	1	0	1	1	1	0	0	9	Alive	0	114	0	1	0	0	0	0
1171691	47	1	3	0	1	2	1	1	1	1	1	1	0	0	11	Alive	0	119	0	1	0	0	0	0
1171711	63	1	1	0	0	1	1	1	0	3	1	1	0	0	20	Breast	1	100	1	1	0	0	0	0
1171713	53	1	1	0	1	0	4	0	1	1	1	0	0	0	34	Other Cause of Death	0	5	1	1	1	1	1	0
1171730	60	1	3	0	1	1	1	1	0	2	1	1	0	0	5	Alive	0	118	0	2	0	0	0	0
1171743	44	1	3	0	0	1	1	1	0	1	1	1	0	0	9	Alive	0	116	0	3	0	0	0	0
1171875	75	1	3	0	1	1	1	0	0	1	0	0	0	0	9	Alive	0	117	0	1	0	0	0	0
1171935	62	1	3	0	1	1	1	1	0	1	1	1	0	0	9	Alive	0	111	0	1	0	0	0	0
1171938	74	1	1	0	1	1	1	1	0	1	1	1	0	0	10	Alive	0	111	0	1	0	0	0	0
1171941	79	1	3	0	0	1	1	1	0	1	1	1	0	0	16	Alive	0	110	0	1	0	0	0	0
1171948	54	1	3	0	1	1	2	1	1	1	1	0	0	0	32	Alive	0	114	0	2	0	0	0	0
1171951	82	1	3	0	1	2	2	1	0	1	1	1	0	0	30	Alive	0	110	0	2	0	0	0	0
1172000	75	1	1	0	1	1	1	0	0	1	1	1	0	0	16	Alive	0	111	0	2	0	0	0	0
1172007	75	1	1	0	1	1	1	1	0	1	1	1	0	0	16	Alive	0	111	0	1	0	0	0	0
1172010	84	1	3	0	1	2	2	0	0	1	0	0	0	0	32	Breast	1	42	1	4	0	0	0	0
1172011	73	1	3	0	1	1	2	1	0	1	1	1	0	0	40	Diseases of Heart	0	100	1	2	0	0	0	0
1172014	58	1	1	0	0	1	1	1	1	1	0	0	0	0	15	Alive	0	111	0	1	0	0	0	0
1172028	59	1	3	0	0	1	1	1	1	1	1	1	0	0	11	Alive	0	111	0	4	0	0	0	0
1172029	58	1	3	0	1	1	1	1	0	1	1	1	0	0	6	Alive	0	111	0	1	0	0	0	0
1172037	49	1	3	0	1	1	1	1	0	1	1	1	0	0	17	Alive	0	111	0	2	0	0	0	0
1172039	40	1	3	0	0	2	3	1	1	1	1	1	0	0	110	Alive	0	111	0	1	0	0	0	0
1172101	72	1	3	0	1	2	2	1	1	1	1	0	0	0	30	Alive	0	111	0	1	0	0	0	0
1172129	84	1	3	0	1	1	1	1	0	1	1	1	0	0	18	Chronic Obstructive Pulmonary Disease and Allied Cond	0	46	1	1	0	0	0	0
1172139	43	1	3	0	0	2	2	0	1	1	1	1	0	0	15	Alive	0	109	0	1	0	0	0	0
1172141	81	1	3	0	1	1	2	1	0	1	1	1	0	0	32	Chronic Obstructive Pulmonary Disease and Allied Cond	0	76	1	4	0	0	0	0
1172159	85	1	3	0	1	1	2	1	0	1	1	1	0	0	30	Chronic Obstructive Pulmonary Disease and Allied Cond	0	51	1	4	0	0	0	0
1172187	51	1	2	0	0	1	1	1	0	1	1	1	0	0	13	Alive	0	110	0	3	0	0	0	0
1172188	37	1	1	0	0	1	2	1	0	1	0	0	0	0	26	Alive	0	96	0	2	0	0	0	0
1172228	58	1	1	0	1	1	2	1	0	1	1	1	0	0	29	Alive	0	109	0	1	0	0	0	0
1172275	52	1	3	0	0	1	1	1	0	1	1	1	0	0	5	Alive	0	108	0	1	0	0	0	0
1172281	58	1	1	0	0	2	3	1	1	1	1	0	0	0	23	Breast	1	22	1	1	0	0	0	0
1172283	58	1	3	0	1	2	2	1	1	1	0	0	0	1	16	Alive	0	119	0	1	0	0	0	0
1172301	29	1	3	0	0	1	1	0	0	1	1	1	0	1	3	Alive	0	119	0	1	0	0	0	0
1172326	62	1	1	0	1	1	1	1	0	1	1	1	0	0	8	Alive	0	111	0	1	0	0	0	0
1172329	82	1	3	0	0	1	2	1	0	1	1	1	0	0	21	Other Biliary	1	88	1	1	0	0	0	0
1172361	64	1	3	0	0	1	1	1	0	1	1	1	0	0	1	Alive	0	109	0	1	0	0	0	0
1172392	59	1	3	0	0	1	1	1	0	1	1	1	0	0	14	Alive	0	111	0	4	0	0	0	0
1172453	64	1	3	0	1	1	1	0	0	1	1	1	0	0	2	Alive	0	110	0	2	0	0	0	0
1172463	51	1	3	0	0	1	1	1	0	1	1	0	0	0	7	Alive	0	110	0	1	0	0	0	0
1172466	66	1	1	0	1	1	1	1	0	1	1	1	0	0	8	Alive	0	110	0	1	0	0	0	0
1172469	39	1	3	0	0	2	2	1	1	1	1	1	0	0	14	Alive	0	110	0	1	0	0	0	0
1172470	69	1	3	0	0	1	1	1	0	1	1	1	0	0	5	Alive	0	110	0	1	0	0	0	0
1172486	41	1	3	0	1	0	4	0	1	1	1	1	0	0	18	Alive	0	112	0	1	0	0	1	0
1172495	42	1	3	0	0	2	2	0	1	1	1	1	0	0	48	Alive	0	112	0	3	0	0	0	0
1172510	52	1	3	0	1	2	2	1	1	1	1	1	0	0	18	Alive	0	110	0	1	0	0	0	0
1172537	70	1	3	0	1	1	1	0	1	1	0	0	0	1	15	Alive	0	117	0	3	0	0	0	0
1172545	48	1	3	0	1	2	2	1	1	1	1	0	0	0	32	Alive	0	96	0	1	0	0	0	0
1172548	65	1	3	0	1	2	2	1	0	1	1	1	0	0	20	Alive	0	117	0	1	0	0	0	0
1172549	55	1	3	0	1	1	2	0	1	1	0	0	0	0	35	Breast	1	40	1	1	0	0	0	0
1172672	45	1	3	0	0	1	1	0	0	1	1	1	0	0	3	Alive	0	110	0	1	0	0	0	0
1172693	38	1	3	0	0	2	2	1	1	1	0	0	0	1	26	Alive	0	110	0	1	0	0	0	0
1172703	57	1	1	0	0	2	3	1	1	1	0	0	0	1	35	Alive	0	110	0	1	0	0	0	0
1172737	66	1	3	0	0	1	2	1	0	1	1	1	0	0	34	Alive	0	111	0	3	0	0	0	0
1172746	77	1	3	0	1	1	2	1	1	2	1	1	0	0	55	Alive	0	110	0	3	0	0	0	0
1172749	47	1	3	0	1	1	2	1	0	1	1	1	0	0	30	Alive	0	109	0	1	0	0	0	0
1172752	56	1	3	0	1	1	1	1	0	1	1	1	0	0	5	Alive	0	96	0	1	0	0	0	0
1172763	73	1	3	0	0	1	1	1	0	2	1	1	0	0	6	Alive	0	110	0	2	0	0	0	0
1172778	50	1	3	0	0	1	1	1	1	2	1	0	0	0	18	Alive	0	110	0	2	0	0	0	0
1172781	85	1	1	0	1	1	1	1	0	1	0	0	0	0	20	Hypertension without Heart Disease	0	69	1	1	0	0	0	0
1172898	83	1	3	0	0	1	2	0	0	1	0	0	0	0	25	Breast	1	67	1	2	0	0	0	0
1172953	52	1	3	0	0	1	1	1	0	1	1	1	0	0	17	Alive	0	59	0	1	0	0	0	0
1172966	62	1	3	0	1	2	3	1	1	1	1	0	0	1	34	Alive	0	110	0	3	0	0	0	0
1173090	72	1	3	0	0	1	1	1	0	1	1	1	0	0	6	State DC not available or state DC available but no COD	0	75	1	1	0	0	0	0
1173139	33	1	1	0	1	1	1	1	0	1	1	1	0	0	20	Alive	0	113	0	2	0	0	0	0
1173159	66	1	3	0	1	1	1	1	0	1	1	0	0	0	10	Alive	0	110	0	1	0	0	0	0
1173161	53	1	1	0	1	1	2	1	0	1	1	1	0	0	22	Alive	0	109	0	3	0	0	0	0
1173173	46	1	3	0	0	1	2	1	1	1	1	0	0	0	40	Alive	0	109	0	2	0	0	0	0
1173373	67	1	3	0	1	1	2	1	0	2	1	1	0	0	36	Alive	0	109	0	2	0	0	0	0
1173568	64	1	3	0	0	2	1	0	1	1	1	1	0	0	10	Other Cause of Death	0	59	1	1	0	0	0	0
1173599	69	1	1	0	1	1	1	0	0	1	1	1	0	0	14	Alive	0	110	0	4	0	0	0	0
1173604	72	1	1	0	1	1	1	0	0	1	1	1	0	0	4	Other Cause of Death	0	45	1	1	0	0	0	0
1173610	67	1	1	0	1	1	1	0	0	1	1	1	0	0	7	Alive	0	111	0	1	0	0	0	0
1173718	63	1	3	0	0	1	1	1	0	1	1	1	0	0	18	Alive	0	111	0	1	0	0	0	0
1173728	70	1	3	0	1	2	3	0	1	1	1	1	0	0	26	Alive	0	114	0	1	0	0	0	0
1173750	74	1	3	0	1	1	1	1	0	1	1	0	0	0	3	Alive	0	117	0	1	0	0	0	0
1173783	67	1	3	0	0	1	1	1	0	2	1	0	0	0	8	Alive	0	111	0	3	0	0	0	0
1173807	61	1	1	0	1	1	1	1	0	1	1	1	0	0	12	Alive	0	119	0	2	0	0	0	0
1173820	73	1	3	0	0	1	1	0	0	2	1	0	0	0	6	Alive	0	111	0	1	0	0	0	0
1173824	62	1	3	0	0	1	1	1	0	1	1	1	0	0	17	Alive	0	111	0	1	0	0	0	0
1173881	59	1	3	0	0	2	3	1	1	1	1	1	0	0	21	Alive	0	111	0	3	0	0	0	0
1173891	63	1	3	0	1	2	3	1	1	1	1	1	0	1	120	Diabetes Mellitus	0	20	1	1	0	0	0	0
1173917	55	1	3	0	1	1	1	1	0	1	1	0	0	0	15	Alive	0	110	0	2	0	0	0	0
1173926	63	1	3	0	0	1	1	0	0	1	1	1	0	0	13	Alive	0	117	0	1	0	0	0	0
1173934	60	1	3	0	0	2	3	0	1	1	1	1	0	0	28	Breast	1	24	1	1	0	0	0	0
1173999	85	1	3	0	0	1	2	0	0	1	1	1	0	0	50	Septicemia	0	51	1	4	0	0	0	0
1174011	67	1	2	0	0	1	2	0	0	1	1	1	0	0	21	Alive	0	108	0	3	0	0	0	0
1174014	53	1	3	0	1	1	1	1	0	2	1	1	0	0	15	Alive	0	110	0	2	0	0	0	0
1174015	48	1	3	0	1	1	2	0	1	1	0	0	0	0	30	Breast	1	14	1	1	0	0	0	0
1174032	66	1	3	0	1	2	2	1	1	1	1	1	0	0	20	Alive	0	101	0	1	0	0	0	0
1174033	61	1	3	0	0	2	1	1	0	1	1	1	0	0	15	Alive	0	110	0	4	0	0	0	0
1174044	59	1	1	0	0	1	1	1	0	1	1	0	0	0	18	Alive	0	109	0	1	0	0	0	0
1174047	27	1	3	0	0	2	2	0	1	2	1	1	0	0	16	Alive	0	110	0	1	0	0	0	0
1174050	44	1	1	0	0	1	2	1	1	1	1	1	0	0	30	Alive	0	109	0	2	0	0	0	0
1174052	56	1	1	0	0	1	1	1	0	1	1	1	0	0	2	Alive	0	108	0	1	0	0	0	0
1174053	46	1	3	0	0	1	1	1	1	1	1	1	0	0	16	Alive	0	117	0	2	0	0	0	0
1174057	38	1	3	0	0	2	2	1	1	1	0	0	0	0	25	Alive	0	72	0	2	0	0	0	0
1174077	71	1	3	0	1	1	1	1	0	1	1	1	0	0	20	Alive	0	110	0	4	0	0	0	0
1174086	32	1	3	0	0	1	1	1	1	1	1	1	0	0	20	Alive	0	109	0	2	0	0	0	0
1174095	55	1	3	0	0	2	2	1	1	1	0	0	0	0	21	Alive	0	109	0	1	0	0	0	0
1174107	63	1	3	0	0	1	1	1	0	1	1	1	0	0	10	Alive	0	109	0	3	0	0	0	0
1174109	71	1	3	0	1	1	1	1	0	1	1	1	0	0	12	Alive	0	109	0	4	0	0	0	0
1174112	52	1	3	0	1	1	1	1	0	1	1	1	0	0	16	Alive	0	109	0	1	0	0	0	0
1174153	74	1	1	0	0	1	2	0	0	2	1	1	0	0	22	Alzheimers (ICD-9 and 10 only)	0	69	1	1	0	0	0	0
1174155	71	1	3	0	1	1	2	0	0	1	1	1	0	0	21	Alive	0	117	0	2	0	0	0	0
1174161	50	1	3	0	1	1	1	1	0	1	1	1	0	0	15	Alive	0	112	0	2	0	0	0	0
1174188	53	1	3	0	0	2	2	0	1	1	1	1	0	0	42	Breast	1	61	1	1	0	0	0	0
1174205	56	1	3	0	0	1	2	1	1	1	1	1	0	0	44	Alive	0	111	0	1	0	0	0	0
1174291	47	1	3	0	1	1	2	1	1	1	1	1	0	0	37	Alive	0	116	0	2	0	0	0	0
1174490	83	1	3	0	1	2	3	1	1	1	1	1	0	1	46	Alive	0	113	0	2	0	0	0	0
1174493	50	1	1	0	1	1	1	0	0	3	1	1	0	0	9	Alive	0	119	0	1	0	0	0	0
1174498	52	1	1	0	1	2	3	1	1	2	1	1	0	0	54	Alive	0	115	0	2	0	0	0	0
1174499	69	1	3	0	0	1	1	0	0	1	1	1	0	0	11	Diseases of Heart	0	1	1	4	0	0	0	0
1174507	66	1	3	0	0	1	1	1	0	1	1	1	0	0	17	Alive	0	112	0	1	0	0	0	0
1174534	71	1	2	0	1	2	2	1	1	1	1	1	0	0	21	Alive	0	110	0	4	0	0	0	0
1174625	61	1	3	0	0	1	1	1	0	1	1	1	0	0	9	Alive	0	109	0	1	0	0	0	0
1174627	57	1	1	0	0	1	1	1	0	1	1	1	0	0	8	Alive	0	109	0	1	0	0	0	0
1174763	33	1	1	0	1	1	1	0	1	1	1	1	0	0	10	Alive	0	118	0	1	0	0	0	0
1174770	41	1	1	0	1	1	1	0	1	1	0	0	0	1	13	Alive	0	112	0	1	0	0	0	0
1174907	50	1	3	0	0	2	2	1	1	1	0	0	0	1	24	Alive	0	80	0	1	0	0	0	0
1175011	44	1	1	0	1	1	1	0	0	2	1	1	0	0	6	Alive	0	110	0	1	0	0	0	0
1175089	60	1	3	0	1	1	1	1	0	1	1	1	0	0	6	Breast	1	26	1	2	0	0	0	0
1175099	59	1	3	0	0	1	1	1	0	1	1	1	0	0	10	Alive	0	112	0	3	0	0	0	0
1175139	71	1	1	0	0	2	1	1	0	1	1	1	0	0	11	Alive	0	118	0	2	0	0	0	0
1175150	62	1	3	0	0	1	1	1	0	1	1	1	0	0	15	Alive	0	114	0	2	0	0	0	0
1175153	50	1	1	0	0	2	2	1	1	1	1	1	0	0	27	Alive	0	91	0	1	0	0	0	0
1175223	62	1	3	0	1	2	3	1	1	1	1	1	0	0	22	Alive	0	109	0	4	0	0	0	0
1175231	68	1	3	0	0	1	1	1	0	2	1	1	0	0	10	Alive	0	111	0	3	0	0	0	0
1175248	42	1	1	0	0	1	1	1	0	1	1	1	0	0	4	Alive	0	118	0	1	0	0	0	0
1175283	48	1	3	0	0	1	1	1	0	1	1	0	0	0	13	Alive	0	118	0	1	0	0	0	0
1175360	47	1	3	0	1	1	2	0	1	1	0	0	0	0	45	Alive	0	69	0	3	0	0	0	0
1175363	61	1	3	0	0	1	2	1	0	1	1	1	0	0	80	Breast	1	93	1	3	0	0	0	0
1175381	58	1	3	0	0	2	3	1	1	1	1	1	0	1	120	Breast	1	60	1	2	0	0	0	0
1175382	40	1	3	0	1	2	3	1	1	2	1	1	0	1	50	Alive	0	117	0	2	0	0	0	0
1175385	46	1	2	0	0	2	3	1	1	1	1	0	0	1	60	Alive	0	115	0	1	0	0	0	0
1175440	49	1	3	0	0	1	1	0	1	1	1	0	0	0	16	Alive	0	110	0	3	0	0	0	0
1175488	70	1	3	0	1	2	2	1	0	1	1	1	0	0	8	Alive	0	110	0	1	0	0	0	0
1175510	46	1	1	0	1	2	3	1	1	1	0	0	0	0	80	Breast	1	9	1	1	0	0	0	0
1175520	49	1	3	0	1	2	3	1	1	2	1	1	0	0	21	Alive	0	110	0	1	0	0	0	0
1175570	70	1	1	0	0	2	2	1	0	1	1	1	0	0	25	Alive	0	109	0	4	0	0	0	0
1175594	63	1	1	0	1	2	3	1	1	1	1	1	0	0	35	Alive	0	109	0	2	0	0	0	0
1175601	61	1	1	0	1	1	2	1	0	1	1	1	0	0	30	Alive	0	109	0	1	0	0	0	0
1175617	68	1	1	0	1	1	1	1	0	1	1	1	0	0	17	Cerebrovascular Diseases	0	71	1	1	0	0	0	0
1175639	51	1	3	0	0	1	1	0	0	1	1	1	0	0	17	Alive	0	111	0	1	0	0	0	0
1175653	30	1	1	0	0	1	1	0	1	1	1	1	0	1	16	Alive	0	113	0	1	0	0	0	0
1175661	43	1	1	0	1	2	2	1	1	1	0	0	0	1	32	Alive	0	109	0	1	0	0	0	0
1175664	61	1	3	0	0	2	2	0	1	1	1	0	0	0	32	Other Cause of Death	0	51	1	1	0	0	0	0
1175706	56	1	3	0	1	0	4	0	0	1	1	0	0	1	40	Breast	1	2	1	2	0	0	1	1
1175719	56	1	2	0	0	2	3	0	1	1	0	0	0	0	123	Breast	1	4	1	3	0	0	0	0
1175722	85	1	1	0	0	2	3	0	0	2	0	0	0	0	90	Diabetes Mellitus	0	10	1	4	0	0	0	0
1175725	35	1	3	0	1	2	3	1	1	1	1	1	0	0	36	Alive	0	109	0	1	0	0	0	0
1175738	80	1	3	0	0	2	2	1	0	2	1	1	0	1	65	Alive	0	109	0	3	0	0	0	0
1175741	71	1	1	0	0	2	2	0	1	1	1	0	0	0	22	Alive	0	109	0	2	0	0	0	0
1175755	72	1	3	0	0	1	1	1	0	1	1	1	0	0	10	Alive	0	109	0	3	0	0	0	0
1175761	50	1	3	0	1	1	1	1	0	1	1	1	0	0	10	Alive	0	96	0	2	0	0	0	0
1175834	54	1	3	0	0	1	1	0	1	2	1	1	0	1	12	Alive	0	108	0	3	0	0	0	0
1175858	53	1	1	0	0	1	1	0	1	1	0	0	0	1	3	Alive	0	111	0	1	0	0	0	0
1175917	49	1	1	0	0	1	1	1	0	3	1	0	0	0	2	Alive	0	110	0	1	0	0	0	0
1175920	69	1	1	0	1	1	1	1	0	1	1	1	0	0	2	Alive	0	109	0	1	0	0	0	0
1175924	84	1	3	0	0	2	2	1	0	2	1	1	0	0	19	Alive	0	109	0	1	0	0	0	0
1175937	68	1	3	0	1	0	4	1	1	1	1	0	0	0	26	Breast	1	27	1	1	1	0	0	0
1175938	64	1	3	0	1	1	1	0	0	1	1	1	0	0	9	Alive	0	109	0	1	0	0	0	0
1175949	54	1	3	0	0	1	1	1	0	1	1	0	0	0	15	Alive	0	109	0	2	0	0	0	0
1175963	47	1	3	0	1	2	1	1	1	1	1	1	0	0	12	Alive	0	109	0	1	0	0	0	0
1175975	50	1	3	0	0	2	1	1	1	2	1	1	0	0	20	Alive	0	109	0	1	0	0	0	0
1175987	74	1	3	0	0	0	4	1	1	1	1	1	0	0	45	Alive	0	109	0	1	0	0	0	0
1175988	65	1	3	0	0	0	4	1	1	1	1	1	0	0	30	Breast	1	55	1	1	0	0	0	0
1175992	47	1	3	0	1	1	1	1	0	2	1	0	0	0	13	Alive	0	109	0	1	0	0	0	0
1175999	49	1	3	0	1	1	1	1	0	2	1	1	0	0	9	Alive	0	109	0	2	0	0	0	0
1176000	51	1	1	0	0	1	2	0	0	2	1	1	0	0	25	Alive	0	109	0	1	0	0	0	0
1176002	76	1	3	0	0	1	1	1	0	1	1	1	0	0	14	Diseases of Heart	0	74	1	1	0	0	0	0
1176003	64	1	3	0	1	1	1	1	0	1	0	0	0	0	20	Breast	1	34	1	2	0	0	0	0
1176009	44	1	3	0	1	2	2	0	1	1	1	1	0	0	10	Alive	0	108	0	2	0	0	0	0
1176010	61	1	3	0	0	1	1	1	1	1	0	0	0	0	5	Alive	0	108	0	1	0	0	0	0
1176012	77	1	3	0	0	1	1	0	0	1	1	1	0	0	8	Other Cause of Death	0	25	1	4	0	0	0	0
1176070	48	1	1	0	0	2	3	0	0	1	1	1	0	0	81	Alive	0	109	0	1	0	0	0	0
1176084	69	1	1	0	0	2	1	1	0	1	1	1	0	0	20	Alive	0	108	0	4	0	0	0	0
1176101	79	1	2	0	1	1	1	1	0	1	1	1	0	0	13	Alive	0	110	0	1	0	0	0	0
1176114	82	1	1	0	1	1	2	0	0	1	1	1	0	0	26	Alive	0	108	0	4	0	0	0	0
1176121	66	1	1	0	1	1	1	0	1	1	1	0	0	1	16	Alive	0	110	0	1	0	0	0	0
1176245	74	1	1	0	0	1	2	1	1	1	0	0	0	0	25	Alive	0	108	0	1	0	0	0	0
1176268	69	1	2	0	0	1	1	1	0	1	1	1	0	0	12	Diseases of Heart	0	100	1	1	0	0	0	0
1176413	49	1	1	0	1	2	2	1	1	1	1	1	0	0	42	Alive	0	114	0	1	0	0	0	0
1176453	48	1	1	0	1	1	1	1	0	1	1	1	0	0	7	Alive	0	118	0	1	0	0	0	0
1176455	25	1	1	0	0	1	1	1	0	1	1	1	0	0	5	Alive	0	118	0	2	0	0	0	0
1176477	63	1	3	0	1	1	1	1	0	1	1	0	0	0	11	Alive	0	109	0	4	0	0	0	0
1176478	47	1	1	0	1	1	2	1	1	1	0	0	0	1	29	Alive	0	108	0	1	0	0	0	0
1176482	71	1	3	0	1	1	1	0	0	3	1	1	0	0	15	Alive	0	70	0	1	0	0	0	0
1176484	69	1	3	0	1	2	3	1	1	1	1	1	0	0	49	Alive	0	108	0	1	0	0	0	0
1176487	66	1	3	0	0	1	1	1	0	1	1	1	0	0	7	Alive	0	81	0	1	0	0	0	0
1176488	66	1	1	0	1	1	1	0	0	1	1	1	0	0	5	Alive	0	108	0	1	0	0	0	0
1176503	66	1	3	0	0	1	1	1	0	1	1	1	0	0	14	Alive	0	114	0	1	0	0	0	0
1176518	78	1	3	0	1	2	1	1	0	1	0	0	0	0	10	Alive	0	113	0	3	0	0	0	0
1176520	73	0	3	0	1	2	2	0	0	2	1	1	0	1	26	Other Cause of Death	0	34	1	3	0	0	0	0
1176521	85	1	3	0	1	1	2	0	0	1	1	1	0	0	60	Alive	0	113	0	4	0	0	0	0
1176524	63	1	3	0	0	2	3	1	1	1	1	1	0	0	39	Alive	0	113	0	1	0	0	0	0
1176525	52	1	3	0	0	1	2	1	1	1	1	1	0	0	48	Alive	0	113	0	3	0	0	0	0
1176530	66	1	1	0	0	1	2	1	0	1	1	1	0	0	24	Alive	0	3	0	1	0	0	0	0
1176579	53	1	1	0	1	0	4	0	0	1	1	1	0	0	32	Breast	1	15	1	1	1	0	1	1
1176589	79	1	3	0	0	1	2	1	0	3	1	1	0	0	32	Alzheimers (ICD-9 and 10 only)	0	78	1	2	0	0	0	0
1176591	59	1	1	0	1	1	2	0	0	2	1	1	0	1	32	State DC not available or state DC available but no COD	0	38	1	1	0	0	0	0
1176599	56	1	1	0	1	1	1	1	1	1	1	1	0	0	19	Alive	0	108	0	1	0	0	0	0
1176602	64	1	1	0	0	2	2	0	1	1	1	1	0	1	41	Alive	0	108	0	2	0	0	0	0
1176649	77	1	3	0	0	1	2	1	0	1	1	1	0	0	32	Alive	0	116	0	1	0	0	0	0
1176710	47	1	3	0	0	2	2	1	1	2	1	1	0	0	20	Alive	0	109	0	1	0	0	0	0
1176746	63	1	3	0	0	1	1	1	0	1	1	1	0	0	7	Alive	0	110	0	1	0	0	0	0
1176752	59	1	3	0	0	1	1	0	0	3	1	1	0	0	12	Alive	0	110	0	1	0	0	0	0
1176755	45	1	3	0	0	2	2	0	1	1	1	1	0	0	25	Alive	0	109	0	2	0	0	0	0
1176783	74	1	3	0	0	2	3	1	0	2	1	0	0	0	41	Breast	1	114	1	1	0	0	0	0
1176895	72	1	1	0	0	0	4	1	0	3	1	1	0	0	25	Breast	1	112	1	1	1	0	0	0
1176960	62	1	3	0	1	1	2	1	1	1	1	0	0	0	70	Alive	0	111	0	3	0	0	0	0
1176980	73	1	2	0	0	1	2	0	0	1	1	1	0	0	37	Other Cause of Death	0	96	1	2	0	0	0	0
1176995	53	1	3	0	1	1	1	0	0	1	1	1	0	0	10	Alive	0	110	0	2	0	0	0	0
1176999	67	1	3	0	1	2	2	0	1	1	1	1	0	0	14	Alive	0	109	0	3	0	0	0	0
1177026	63	1	3	0	0	1	1	0	1	1	1	0	0	0	19	Alive	0	108	0	1	0	0	0	0
1177055	64	1	3	0	0	1	1	1	0	1	1	1	0	0	8	Alive	0	109	0	1	0	0	0	0
1177068	59	1	3	0	0	1	1	1	0	1	1	0	0	0	15	Alive	0	108	0	3	0	0	0	0
1177071	53	1	3	0	1	2	2	0	1	1	1	1	0	0	30	Alive	0	108	0	1	0	0	0	0
1177078	85	1	3	0	1	1	2	0	0	1	0	0	0	0	40	Diseases of Heart	0	1	1	4	0	0	0	0
1177080	62	1	3	0	1	1	1	1	0	1	1	1	0	0	15	Alive	0	108	0	1	0	0	0	0
1177097	62	1	3	0	1	1	2	1	1	1	1	0	0	0	24	Alive	0	108	0	1	0	0	0	0
1177121	70	1	3	0	1	1	1	0	0	2	1	1	0	0	18	Alive	0	111	0	1	0	0	0	0
1177124	59	1	3	0	1	1	1	1	0	1	1	1	0	0	15	Alive	0	109	0	3	0	0	0	0
1177126	62	1	3	0	0	1	2	1	1	2	1	1	0	1	54	Alive	0	109	0	1	0	0	0	0
1177385	50	1	1	0	0	1	1	0	1	1	0	0	0	1	12	Alive	0	108	0	4	0	0	0	0
1177459	49	1	3	0	0	1	2	0	0	1	1	1	0	0	32	Alive	0	116	0	2	0	0	0	0
1177463	59	1	3	0	1	1	1	1	0	2	1	1	0	0	15	Alive	0	116	0	3	0	0	0	0
1177467	45	1	1	0	0	2	3	0	1	1	0	0	0	1	60	Breast	1	14	1	2	0	0	0	0
1177541	57	1	3	0	0	1	2	1	1	1	0	0	0	0	25	Alive	0	109	0	3	0	0	0	0
1177542	59	1	3	0	1	1	1	1	0	1	1	0	0	0	7	Accidents and Adverse Effects	0	17	1	4	0	0	0	0
1177545	45	1	3	0	1	1	2	0	1	1	1	1	0	0	45	Alive	0	108	0	4	0	0	0	0
1177574	37	1	3	0	1	1	1	0	0	1	1	1	0	0	3	Alive	0	110	0	1	0	0	0	0
1177580	41	1	3	0	1	2	2	1	1	1	1	1	0	0	23	Alive	0	77	0	1	0	0	0	0
1177595	61	1	1	0	1	1	1	0	1	1	0	0	0	0	8	Alive	0	109	0	2	0	0	0	0
1177629	50	1	3	0	1	1	2	1	1	1	0	0	0	0	90	Breast	1	14	1	3	0	0	0	0
1177662	47	1	3	0	0	1	1	0	1	2	1	1	0	0	9	Alive	0	113	0	1	0	0	0	0
1177718	66	1	1	0	0	1	1	1	1	1	1	1	0	0	3	Alive	0	111	0	1	0	0	0	0
1177732	67	1	2	0	1	2	3	1	1	2	1	1	0	0	23	Breast	1	32	1	1	0	0	0	0
1177755	58	1	3	0	0	2	3	1	1	1	0	0	0	0	23	Breast	1	35	1	2	0	0	0	0
1177756	70	1	3	0	1	1	1	1	0	1	1	1	0	0	12	Alive	0	110	0	4	0	0	0	0
1177813	82	1	2	0	1	2	3	1	1	1	1	1	0	0	25	Breast	1	71	1	3	0	0	0	0
1177818	65	1	3	0	0	2	2	0	1	1	1	1	0	0	10	Alive	0	110	0	3	0	0	0	0
1177859	58	1	3	0	1	1	1	1	0	1	1	1	0	0	15	Alive	0	119	0	1	0	0	0	0
1177869	50	1	1	0	1	2	3	1	1	2	0	0	0	0	50	Alive	0	114	0	1	0	0	0	0
1177950	62	1	3	0	0	1	1	1	1	2	1	0	0	1	17	Alive	0	109	0	4	0	0	0	0
1177969	58	1	1	0	1	1	1	1	0	1	0	0	0	0	6	Alive	0	112	0	1	0	0	0	0
1178131	45	1	3	0	1	1	1	0	1	1	0	0	0	0	10	Alive	0	118	0	1	0	0	0	0
1178203	43	1	3	0	1	1	1	1	0	1	1	1	0	0	12	Alive	0	108	0	3	0	0	0	0
1178205	43	1	3	0	1	1	1	1	0	1	1	1	0	0	14	Alive	0	108	0	1	0	0	0	0
1178212	70	1	3	0	0	1	1	1	0	1	1	0	0	0	15	Alive	0	108	0	1	0	0	0	0
1178217	56	1	1	0	1	2	2	1	1	1	1	1	0	0	9	Alive	0	108	0	1	0	0	0	0
1178223	67	1	3	0	1	1	1	1	0	1	1	1	0	0	6	Alive	0	108	0	1	0	0	0	0
1178271	45	1	3	0	1	2	3	1	1	1	0	0	0	0	70	Cerebrovascular Diseases	0	14	1	1	0	0	0	0
1178274	69	1	3	0	0	1	1	1	0	1	1	1	0	0	12	Alive	0	109	0	1	0	0	0	0
1178281	85	1	1	0	1	1	2	0	0	1	1	1	0	0	21	Breast	1	36	1	4	0	0	0	0
1178293	58	1	3	0	0	1	1	1	1	1	0	0	0	0	12	Alive	0	108	0	1	0	0	0	0
1178294	37	1	3	0	0	2	3	1	1	1	1	1	0	0	65	Alive	0	108	0	2	0	0	0	0
1178328	47	1	3	0	0	1	1	1	1	1	1	1	0	0	11	Alive	0	116	0	2	0	0	0	0
1178433	55	1	3	0	0	2	2	1	1	2	1	1	0	0	9	Alive	0	110	0	3	0	0	0	0
1178491	79	1	3	0	0	1	2	1	0	1	1	1	0	0	24	Diseases of Heart	0	101	1	1	0	0	0	0
1178534	85	1	3	0	1	1	1	0	0	2	1	1	0	0	14	Alive	0	110	0	4	0	0	0	0
1178597	34	1	3	0	1	2	2	0	1	1	1	1	0	0	28	Alive	0	111	0	1	0	0	0	0
1178600	73	1	3	0	1	1	1	0	0	1	1	1	0	0	5	Alive	0	112	0	3	0	0	0	0
1178614	77	1	3	0	1	1	2	1	0	1	1	1	0	0	25	Alive	0	112	0	1	0	0	0	0
1178651	44	1	3	0	0	2	3	0	0	1	1	1	0	1	40	Alive	0	115	0	1	0	0	0	0
1178655	58	1	3	0	1	1	1	0	0	1	1	1	0	0	10	Alive	0	114	0	1	0	0	0	0
1178667	72	1	2	0	1	1	2	1	0	2	1	1	0	0	25	Alive	0	109	0	2	0	0	0	0
1178701	51	1	3	0	1	1	1	1	0	1	1	1	0	0	3	Alive	0	108	0	1	0	0	0	0
1178704	60	1	3	0	0	1	1	1	0	1	1	1	0	0	9	Alive	0	108	0	4	0	0	0	0
1178714	64	1	3	0	0	1	1	1	0	1	1	1	0	0	3	Alive	0	108	0	1	0	0	0	0
1178729	54	1	3	0	1	2	2	1	1	1	1	1	0	0	32	Alive	0	108	0	2	0	0	0	0
1178753	63	1	3	0	0	2	3	1	1	1	1	1	0	0	35	Diseases of Heart	0	63	1	3	0	0	0	0
1178783	58	1	1	0	1	2	3	0	1	2	1	1	0	0	96	Alive	0	115	0	1	0	0	0	0
1178794	45	1	3	0	0	2	3	0	1	1	1	1	0	0	66	Alive	0	118	0	1	0	0	0	0
1178797	59	1	3	0	1	1	2	1	1	1	1	1	0	0	45	Alive	0	115	0	1	0	0	0	0
1178798	64	1	3	0	0	1	1	1	0	3	1	1	0	0	13	Alive	0	117	0	2	0	0	0	0
1178802	83	1	2	0	0	2	2	1	1	1	0	0	0	0	33	Alive	0	118	0	2	0	0	0	0
1178805	45	1	3	0	1	2	3	0	1	1	0	0	0	1	33	Alive	0	119	0	1	0	0	0	0
1178807	52	1	1	0	0	1	1	1	0	1	1	1	0	0	9	Alive	0	111	0	1	0	0	0	0
1178845	54	1	2	0	1	2	2	0	1	1	1	1	0	0	48	Alive	0	110	0	2	0	0	0	0
1178876	75	1	3	0	1	1	2	1	0	1	1	1	0	0	22	Alive	0	108	0	2	0	0	0	0
1178881	67	1	3	0	1	2	3	1	1	1	1	0	0	0	28	Breast	1	100	1	1	0	0	0	0
1178901	57	1	1	0	0	1	1	0	1	1	1	1	0	0	10	Alive	0	5	0	3	0	0	0	0
1178982	50	1	3	0	1	1	1	1	0	1	1	1	0	0	5	Alive	0	105	0	1	0	0	0	0
1179002	54	1	3	0	1	1	1	0	0	1	1	0	0	0	18	Alive	0	110	0	1	0	0	0	0
1179062	51	1	1	0	0	2	2	1	1	1	1	1	0	0	20	Alive	0	111	0	1	0	0	0	0
1179145	32	1	1	0	1	1	1	0	1	1	0	0	0	0	6	Alive	0	109	0	2	0	0	0	0
1179206	62	1	1	0	0	1	1	1	0	2	1	1	0	0	2	Alive	0	109	0	3	0	0	0	0
1179212	74	1	1	0	1	1	1	0	0	1	1	0	0	0	13	Alive	0	109	0	1	0	0	0	0
1179230	66	1	3	0	0	1	1	1	0	1	0	0	0	0	15	Alive	0	108	0	3	0	0	0	0
1179331	72	1	3	0	0	1	1	0	0	1	1	1	0	0	15	Alive	0	0	0	4	0	0	0	0
1179352	52	1	1	0	0	1	2	1	0	1	1	0	0	0	21	Alive	0	114	0	1	0	0	0	0
1179353	56	1	3	0	1	2	1	1	1	1	1	1	0	0	15	Alive	0	114	0	1	0	0	0	0
1179356	68	1	3	0	1	1	1	1	0	1	1	1	0	0	5	Alive	0	113	0	1	0	0	0	0
1179369	71	1	3	0	0	1	1	1	0	1	1	1	0	0	16	Alive	0	118	0	4	0	0	0	0
1179452	66	1	2	0	0	0	4	0	1	1	1	0	0	0	32	Breast	1	15	1	2	0	0	1	1
1179460	53	1	3	0	1	2	2	1	1	1	1	1	0	0	25	Alive	0	114	0	3	0	0	0	0
1179504	43	1	3	0	0	1	1	0	0	1	1	1	0	0	7	Alive	0	113	0	1	0	0	0	0
1179534	38	1	3	0	1	1	2	0	0	1	1	1	0	0	30	Alive	0	106	0	1	0	0	0	0
1179555	73	1	3	0	0	1	1	1	1	1	1	0	0	1	8	Alive	0	112	0	1	0	0	0	0
1179577	75	1	3	0	1	2	1	1	0	1	1	1	0	0	7	Cerebrovascular Diseases	0	97	1	2	0	0	0	0
1179578	76	1	3	0	1	1	1	1	0	1	0	0	0	0	12	Breast	1	102	1	1	0	0	0	0
1179648	75	1	1	0	0	1	1	1	0	1	0	1	1	0	3	Alive	0	111	0	1	0	0	0	0
1179650	59	1	3	0	0	1	1	1	0	2	1	1	0	0	2	Alive	0	111	0	4	0	0	0	0
1179656	48	1	3	0	0	1	1	1	0	1	1	1	0	0	9	Alive	0	102	0	4	0	0	0	0
1179659	52	1	3	0	1	1	2	1	1	1	0	0	0	0	30	Alive	0	112	0	1	0	0	0	0
1179660	74	1	3	0	0	1	1	1	0	1	1	1	0	0	13	Alive	0	2	0	4	0	0	0	0
1179665	58	1	3	0	0	1	1	1	0	1	1	0	0	1	9	Alive	0	111	0	1	0	0	0	0
1179670	58	1	3	0	0	2	3	1	1	1	1	1	0	0	37	Alive	0	111	0	1	0	0	0	0
1179706	57	1	1	0	0	1	1	0	1	1	0	0	0	0	20	Alive	0	110	0	1	0	0	0	0
1179708	50	1	3	0	0	1	1	1	0	1	1	1	0	0	10	Alive	0	111	0	3	0	0	0	0
1179711	53	1	3	0	0	1	1	1	0	1	1	1	0	0	16	Alive	0	111	0	2	0	0	0	0
1179747	45	1	3	0	0	1	1	0	0	1	1	1	0	1	13	Alive	0	119	0	1	0	0	0	0
1179748	85	1	3	0	1	1	1	0	0	1	0	0	0	0	18	Pneumonia and Influenza	0	32	1	4	0	0	0	0
1179784	46	1	3	0	1	2	3	0	1	1	1	0	0	0	19	Alive	0	55	0	1	0	0	0	0
1179785	49	1	3	0	0	1	2	0	0	1	0	0	0	0	25	Alive	0	108	0	2	0	0	0	0
1179787	68	1	3	0	0	1	2	1	0	2	1	1	0	0	33	Alive	0	108	0	1	0	0	0	0
1179796	70	1	3	0	0	0	4	1	1	1	1	1	0	0	51	Breast	1	79	1	4	1	0	0	0
1179809	85	1	3	0	1	1	2	1	0	1	1	0	0	0	32	Pneumonia and Influenza	0	49	1	4	0	0	0	0
1179813	60	1	3	0	0	2	2	1	1	1	1	1	0	0	25	Alive	0	108	0	1	0	0	0	0
1179815	44	1	3	0	0	1	1	1	1	1	1	1	0	0	12	Alive	0	108	0	1	0	0	0	0
1179824	79	1	3	0	1	1	1	1	0	1	1	1	0	0	17	Diseases of Heart	0	42	1	4	0	0	0	0
1179826	72	1	3	0	0	1	1	1	0	2	1	1	0	0	9	Diabetes Mellitus	0	79	1	4	0	0	0	0
1179827	62	1	3	0	0	1	1	1	1	1	1	1	0	0	20	Alive	0	111	0	1	0	0	0	0
1179829	76	1	2	0	0	1	1	0	0	1	1	1	0	0	9	Alive	0	119	0	4	0	0	0	0
1179901	33	1	3	0	1	2	3	0	1	1	0	0	0	1	120	Alive	0	118	0	2	0	0	0	0
1179927	40	1	3	0	0	1	1	1	1	2	1	0	0	1	20	Alive	0	117	0	1	0	0	0	0
1179948	44	1	3	0	0	0	4	1	1	1	1	1	0	1	15	Breast	1	16	1	1	1	0	1	0
1180045	43	1	3	0	0	2	3	1	1	2	1	1	0	0	22	Alive	0	113	0	2	0	0	0	0
1180097	37	1	3	0	1	2	2	1	1	1	0	0	0	0	11	Alive	0	117	0	2	0	0	0	0
1180101	48	1	3	0	0	1	2	1	1	1	1	0	0	0	23	Alive	0	112	0	2	0	0	0	0
1180104	54	1	1	0	1	1	2	1	0	1	1	1	0	0	24	Alive	0	109	0	1	0	0	0	0
1180107	54	1	3	0	0	2	2	1	1	1	1	1	0	0	12	Alive	0	90	0	1	0	0	0	0
1180110	55	1	1	0	1	1	1	1	0	1	1	1	0	0	6	Alive	0	112	0	1	0	0	0	0
1180112	47	1	3	0	0	1	1	1	0	1	1	1	0	0	12	Alive	0	109	0	3	0	0	0	0
1180113	45	1	3	0	1	1	1	0	1	1	0	0	0	0	10	Alive	0	111	0	1	0	0	0	0
1180120	67	1	3	0	1	0	4	0	1	1	1	0	0	0	44	Breast	1	2	1	1	1	0	0	1
1180127	70	1	3	0	0	1	2	0	0	1	1	1	0	0	29	Alive	0	108	0	1	0	0	0	0
1180129	63	1	3	0	0	2	1	0	1	1	0	0	0	0	20	Alive	0	112	0	2	0	0	0	0
1180138	52	1	1	0	1	1	1	1	0	1	1	1	0	0	18	Alive	0	113	0	1	0	0	0	0
1180209	46	1	3	0	1	2	3	1	1	1	1	1	0	0	55	Alive	0	108	0	1	0	0	0	0
1180212	56	1	1	0	1	1	1	1	0	1	1	1	0	0	19	Alive	0	108	0	1	0	0	0	0
1180293	35	1	3	0	0	1	2	1	1	1	1	1	0	0	38	Alive	0	109	0	1	0	0	0	0
1180296	44	1	3	0	0	1	1	0	1	1	1	0	0	1	15	Alive	0	110	0	1	0	0	0	0
1180308	49	1	1	0	0	1	2	0	0	1	1	1	0	0	24	Alive	0	108	0	1	0	0	0	0
1180313	50	1	2	0	1	1	2	0	0	1	0	0	0	0	25	Alive	0	109	0	2	0	0	0	0
1180315	60	1	3	0	1	2	3	1	1	1	1	1	0	0	45	Alive	0	108	0	2	0	0	0	0
1180340	56	1	1	0	0	2	3	1	1	1	1	1	0	0	40	Alive	0	109	0	1	0	0	0	0
1180353	72	1	3	0	0	1	1	1	0	1	1	1	0	0	15	Alive	0	109	0	1	0	0	0	0
1180383	36	1	3	0	1	1	1	0	0	2	1	1	0	0	19	Alive	0	109	0	3	0	0	0	0
1180421	47	1	1	0	1	1	1	1	0	2	1	1	0	0	13	Alive	0	114	0	1	0	0	0	0
1180439	71	1	1	0	0	0	3	1	1	2	1	1	0	0	120	State DC not available or state DC available but no COD	0	65	1	1	0	0	0	0
1180456	71	1	3	0	1	2	2	1	0	1	1	1	0	0	8	Alive	0	116	0	2	0	0	0	0
1180459	41	1	1	0	0	1	2	0	0	1	1	1	0	0	28	Alive	0	112	0	1	0	0	0	0
1180462	47	1	1	0	1	2	1	1	0	1	1	1	0	0	14	Alive	0	111	0	1	0	0	0	0
1180472	76	1	1	0	1	1	1	0	0	1	1	0	0	0	14	Alive	0	110	0	2	0	0	0	0
1180473	49	1	1	0	1	1	1	1	0	1	1	1	0	0	15	Alive	0	109	0	1	0	0	0	0
1180479	37	1	3	0	1	1	1	0	0	1	1	1	0	0	6	Alive	0	109	0	1	0	0	0	0
1180482	67	1	3	0	1	2	1	1	0	2	1	1	0	0	6	Alive	0	112	0	1	0	0	0	0
1180515	63	1	3	0	1	2	2	1	1	1	1	1	0	0	27	Alive	0	108	0	1	0	0	0	0
1180520	61	1	1	0	0	1	1	1	0	2	1	1	0	0	6	Alive	0	108	0	1	0	0	0	0
1180523	77	1	3	0	1	1	2	1	0	2	1	1	0	0	40	Alive	0	108	0	1	0	0	0	0
1180528	35	1	3	0	1	2	3	0	1	2	1	1	0	0	49	Breast	1	64	1	1	0	0	0	0
1180533	58	1	3	0	1	2	2	1	0	3	1	1	0	0	12	Alive	0	108	0	2	0	0	0	0
1180538	67	1	3	0	1	2	3	1	1	1	1	0	0	0	27	Alive	0	108	0	4	0	0	0	0
1180550	69	1	2	0	0	2	3	0	1	1	1	1	0	0	103	Breast	1	43	1	2	0	0	0	0
1180592	58	1	3	0	1	1	1	1	0	1	1	1	0	1	15	Alive	0	110	0	2	0	0	0	0
1180621	51	1	3	0	1	2	2	1	1	1	1	0	0	1	8	Alive	0	98	0	1	0	0	0	0
1180646	49	1	3	0	1	2	2	1	1	2	1	1	0	0	17	Alive	0	116	0	1	0	0	0	0
1180648	52	1	3	0	0	1	2	1	0	1	1	1	0	0	22	Alive	0	108	0	1	0	0	0	0
1180651	53	1	3	0	1	2	3	1	1	1	1	0	0	0	50	Alive	0	111	0	1	0	0	0	0
1180652	52	1	1	0	0	1	1	1	0	1	1	1	0	0	6	Alive	0	116	0	1	0	0	0	0
1180816	83	1	3	0	0	1	1	1	0	2	1	1	0	0	14	Alzheimers (ICD-9 and 10 only)	0	81	1	4	0	0	0	0
1180817	59	1	3	0	0	1	1	1	0	2	1	1	0	0	10	Alive	0	112	0	2	0	0	0	0
1180820	50	1	3	0	1	1	1	1	0	2	1	1	0	0	12	Alive	0	115	0	1	0	0	0	0
1180826	46	1	1	0	0	1	1	1	0	2	1	0	0	1	1	Alive	0	119	0	3	0	0	0	0
1180959	61	1	3	0	1	1	1	1	0	1	0	0	0	0	11	Alive	0	108	0	2	0	0	0	0
1180975	58	1	3	0	0	1	1	0	0	1	1	1	0	0	15	Alive	0	108	0	1	0	0	0	0
1181014	75	1	2	0	1	2	2	0	0	1	1	0	0	0	12	Alive	0	119	0	4	0	0	0	0
1181028	61	1	3	0	0	2	2	0	1	1	1	1	0	0	10	Alive	0	118	0	3	0	0	0	0
1181030	60	1	3	0	0	1	1	1	0	2	1	1	0	0	8	Alive	0	111	0	1	0	0	0	0
1181032	84	1	3	0	0	1	2	0	0	1	1	1	0	0	30	Alzheimers (ICD-9 and 10 only)	0	52	1	2	0	0	0	0
1181033	50	1	3	0	0	1	1	1	0	1	1	1	0	0	5	Alive	0	110	0	1	0	0	0	0
1181036	30	1	3	0	0	1	2	0	1	1	0	1	1	0	22	Alive	0	57	0	1	0	0	0	0
1181085	81	1	3	0	0	1	1	1	0	1	1	1	0	0	6	Chronic Obstructive Pulmonary Disease and Allied Cond	0	25	1	4	0	0	0	0
1181086	72	1	1	0	1	1	1	0	0	1	1	1	0	0	12	Alive	0	111	0	1	0	0	0	0
1181114	32	1	1	0	1	1	2	0	1	1	0	0	0	0	32	Alive	0	108	0	1	0	0	0	0
1181117	75	1	3	0	0	1	1	1	0	1	1	1	0	0	8	Alive	0	108	0	1	0	0	0	0
1181121	46	1	1	0	0	2	3	0	1	2	1	1	0	0	54	Alive	0	96	0	1	0	0	0	0
1181143	63	1	3	0	1	2	2	1	1	1	1	1	0	0	14	Alive	0	110	0	4	0	0	0	0
1181225	75	1	3	0	0	1	1	0	0	2	1	1	0	0	16	Alive	0	109	0	1	0	0	0	0
1181234	74	1	3	0	0	1	1	1	0	1	1	1	0	0	17	Alive	0	110	0	1	0	0	0	0
1181274	47	1	2	0	0	1	2	1	1	2	1	1	0	1	33	Breast	1	107	1	1	0	0	0	0
1181304	47	1	3	0	0	2	2	1	1	1	0	0	0	0	25	Alive	0	109	0	1	0	0	0	0
1181316	72	1	3	0	1	2	2	1	1	1	1	1	0	0	25	Breast	1	42	1	3	0	0	0	0
1181338	62	1	3	0	0	1	2	1	0	1	1	1	0	0	32	Alive	0	110	0	3	0	0	0	0
1181352	60	1	3	0	0	2	2	0	0	1	1	1	0	0	30	Alive	0	111	0	2	0	0	0	0
1181441	70	1	3	0	1	0	4	0	0	2	1	1	0	0	50	Alive	0	118	0	1	1	0	0	0
1181451	63	1	1	0	0	1	1	1	1	1	1	0	0	0	14	Alive	0	117	0	1	0	0	0	0
1181483	31	1	3	0	0	2	2	1	1	1	1	1	0	0	10	Alive	0	80	0	1	0	0	0	0
1181514	43	1	1	0	1	2	3	1	1	1	1	1	0	0	55	Alive	0	111	0	1	0	0	0	0
1181516	65	1	3	0	0	2	2	1	1	1	1	1	0	1	43	Alive	0	112	0	2	0	0	0	0
1181520	62	1	1	0	1	2	2	0	0	2	1	1	0	0	36	Alive	0	118	0	4	0	0	0	0
1181602	45	1	3	0	0	1	1	0	1	2	1	1	0	0	12	Alive	0	110	0	2	0	0	0	0
1181616	34	1	3	0	1	2	2	1	1	1	1	1	0	1	30	Alive	0	112	0	2	0	0	0	0
1181648	47	1	3	0	0	2	2	0	1	1	1	1	0	0	20	Alive	0	98	0	1	0	0	0	0
1181660	42	1	3	0	0	2	1	0	1	2	1	1	0	0	18	Alive	0	111	0	1	0	0	0	0
1181818	73	1	1	0	1	2	3	1	1	1	1	1	0	1	56	Alive	0	108	0	4	0	0	0	0
1181823	49	1	3	0	0	1	1	0	0	1	1	1	0	0	1	Alive	0	119	0	2	0	0	0	0
1181824	52	1	1	0	1	1	1	1	0	2	1	1	0	0	16	Alive	0	112	0	2	0	0	0	0
1181930	61	1	1	0	1	2	2	1	1	1	1	1	0	0	50	Alive	0	116	0	1	0	0	0	0
1181936	47	1	3	0	0	2	3	1	1	1	1	1	0	0	42	Alive	0	112	0	1	0	0	0	0
1181941	66	1	1	0	1	1	2	0	0	1	1	1	0	0	31	Alive	0	108	0	2	0	0	0	0
1181942	37	1	1	0	1	1	2	0	1	1	1	1	0	0	21	Alive	0	115	0	1	0	0	0	0
1181973	49	1	1	0	0	1	1	1	0	1	0	0	0	0	11	Alive	0	108	0	1	0	0	0	0
1182039	44	1	1	0	0	2	2	0	1	2	1	1	0	0	11	Alive	0	116	0	1	0	0	0	0
1182051	44	1	2	0	1	2	1	0	1	1	0	0	0	1	20	Alive	0	119	0	1	0	0	0	0
1182217	36	1	3	0	0	1	1	0	0	1	1	1	0	0	9	Alive	0	117	0	1	0	0	0	0
1182218	83	1	3	0	0	2	2	1	0	1	0	0	0	0	22	Cerebrovascular Diseases	0	18	1	1	0	0	0	0
1182293	84	1	3	0	1	2	3	0	0	3	1	1	0	0	55	Other Cause of Death	0	55	1	4	0	0	0	0
1182341	61	1	3	0	1	1	1	0	0	1	1	0	0	0	5	Alive	0	111	0	1	0	0	0	0
1182350	59	1	1	0	0	1	1	1	0	1	1	0	0	0	4	Alive	0	91	0	2	0	0	0	0
1182394	59	1	2	0	1	1	1	1	0	1	0	0	0	0	9	Alive	0	111	0	1	0	0	0	0
1182449	63	1	3	0	0	0	4	1	1	2	1	0	0	1	26	Alive	0	109	0	1	0	0	1	1
1182452	46	1	3	0	0	2	3	1	1	2	1	1	0	0	57	Alive	0	109	0	1	0	0	0	0
1182455	55	1	2	0	1	2	3	1	1	1	1	1	0	0	28	Alive	0	83	0	4	0	0	0	0
1182463	59	1	3	0	0	2	2	1	1	1	1	1	0	0	30	Alive	0	109	0	2	0	0	0	0
1182466	67	1	3	0	1	1	1	1	1	1	1	0	0	1	15	Alive	0	109	0	1	0	0	0	0
1182487	37	1	1	0	1	2	2	1	1	1	0	0	0	1	43	Alive	0	70	0	1	0	0	0	0
1182686	49	1	2	0	0	0	3	1	1	1	1	1	0	0	20	Alive	0	112	0	3	0	0	0	0
1182805	49	1	3	0	1	1	2	1	0	2	1	1	0	0	28	Alive	0	114	0	1	0	0	0	0
1182807	64	1	3	0	1	1	1	1	0	1	1	1	0	0	6	Alive	0	114	0	3	0	0	0	0
1182861	85	1	3	0	0	1	1	1	0	1	0	0	0	1	1	Diseases of Heart	0	64	1	4	0	0	0	0
1182877	35	1	1	0	1	2	2	1	1	1	1	1	0	0	23	Alive	0	111	0	1	0	0	0	0
1182920	50	1	3	0	1	1	2	0	1	1	1	1	0	0	50	Alive	0	110	0	1	0	0	0	0
1182928	50	1	3	0	1	2	2	1	1	1	1	1	0	0	20	Alive	0	110	0	1	0	0	0	0
1183012	56	1	1	0	0	2	3	1	1	2	1	1	0	0	138	Breast	1	60	1	1	0	0	0	0
1183055	59	1	1	0	1	2	3	1	1	1	1	0	0	0	95	Alive	0	115	0	3	0	0	0	0
1183061	55	1	2	0	1	1	1	1	1	1	1	0	0	1	20	Alive	0	115	0	2	0	0	0	0
1183112	61	1	3	0	1	2	1	1	1	1	1	1	0	0	18	Alive	0	114	0	1	0	0	0	0
1183114	53	1	3	0	1	1	1	0	0	1	0	0	0	1	5	Alive	0	113	0	1	0	0	0	0
1183116	51	1	1	0	1	1	1	1	0	1	1	1	0	0	9	Alive	0	113	0	1	0	0	0	0
1183119	54	1	3	0	1	1	1	1	0	2	1	1	0	0	19	Alive	0	109	0	1	0	0	0	0
1183120	73	1	3	0	1	1	1	0	0	1	1	1	0	0	9	Alive	0	113	0	4	0	0	0	0
1183121	44	1	3	0	1	2	3	1	1	1	1	0	0	0	55	Alive	0	109	0	1	0	0	0	0
1183124	63	1	3	0	1	1	1	1	0	1	1	1	0	0	9	Alive	0	109	0	1	0	0	0	0
1183129	69	1	1	0	1	2	2	1	1	1	1	1	0	0	22	Alive	0	109	0	1	0	0	0	0
1183132	69	1	3	0	0	2	2	1	0	1	1	1	0	0	18	Alive	0	117	0	2	0	0	0	0
1183134	52	1	3	0	0	1	1	1	0	2	1	1	0	0	7	Alive	0	117	0	3	0	0	0	0
1183135	74	1	3	0	0	0	4	0	1	1	1	1	0	0	30	Breast	1	96	1	4	0	0	0	0
1183148	40	1	3	0	1	1	1	1	0	1	1	1	0	0	5	Alive	0	111	0	1	0	0	0	0
1183180	72	1	3	0	1	1	2	1	0	1	1	1	0	0	25	Alive	0	111	0	2	0	0	0	0
1183190	61	1	3	0	0	1	1	1	0	1	1	1	0	1	3	Alive	0	111	0	1	0	0	0	0
1183207	64	1	3	0	0	2	2	1	1	2	1	1	0	0	30	Diabetes Mellitus	0	72	1	1	0	0	0	0
1183232	67	1	3	0	1	1	1	1	0	1	1	1	0	0	11	Alive	0	112	0	1	0	0	0	0
1183245	45	1	3	0	0	1	2	1	0	1	1	1	0	0	24	Alive	0	112	0	1	0	0	0	0
1183256	85	1	3	0	1	1	2	1	0	2	1	1	0	0	35	Other Cause of Death	0	102	1	1	0	0	0	0
1183262	38	1	3	0	1	1	1	1	0	1	1	1	0	0	8	Alive	0	112	0	1	0	0	0	0
1183287	77	1	3	0	0	1	2	1	0	1	1	1	0	0	22	Alive	0	112	0	1	0	0	0	0
1183291	66	1	3	0	0	1	1	0	0	1	1	1	0	0	8	Alive	0	113	0	1	0	0	0	0
1183307	66	1	3	0	0	1	1	1	0	1	1	0	0	0	11	Alive	0	111	0	1	0	0	0	0
1183357	50	1	3	0	1	2	2	0	1	1	1	1	0	0	50	Alive	0	116	0	1	0	0	0	0
1183358	55	1	3	0	1	1	1	1	0	1	1	1	0	0	10	Alive	0	112	0	1	0	0	0	0
1183360	73	1	3	0	0	1	1	0	0	1	1	0	0	0	18	Alive	0	117	0	1	0	0	0	0
1183366	71	1	3	0	1	1	1	1	0	1	1	1	0	0	11	Alive	0	110	0	2	0	0	0	0
1183376	35	1	3	0	0	1	1	0	0	1	0	0	0	0	13	Alive	0	98	0	1	0	0	0	0
1183380	47	1	1	0	0	2	2	0	1	1	1	0	0	1	20	Alive	0	4	0	1	0	0	0	0
1183382	45	1	3	0	1	2	3	0	1	1	1	1	0	0	800	Alive	0	113	0	1	0	0	0	0
1183392	80	1	3	0	0	1	1	1	0	1	1	1	0	0	11	Alive	0	111	0	1	0	0	0	0
1183450	85	1	3	0	1	1	1	1	0	1	1	1	0	0	16	Diseases of Heart	0	38	1	1	0	0	0	0
1183453	60	1	3	0	1	2	2	1	1	1	1	1	0	0	30	Alive	0	108	0	2	0	0	0	0
1183455	78	1	3	0	0	1	1	0	0	2	1	1	0	0	16	Nephritis, Nephrotic Syndrome and Nephrosis	0	50	1	4	0	0	0	0
1183456	53	1	1	0	0	1	2	0	1	2	1	1	0	0	37	Alive	0	108	0	1	0	0	0	0
1183458	36	1	3	0	1	2	2	1	1	1	1	1	0	0	16	Breast	1	93	1	1	0	0	0	0
1183490	48	1	1	0	1	1	1	1	0	1	1	1	0	0	18	Alive	0	34	0	1	0	0	0	0
1183529	39	1	1	0	1	2	3	1	1	1	1	1	0	0	51	Alive	0	104	0	1	0	0	0	0
1183639	42	1	2	0	0	1	2	1	1	3	1	0	0	0	25	Alive	0	66	0	2	0	0	0	0
1183645	62	1	3	0	1	1	1	1	1	1	0	1	1	0	9	Alive	0	112	0	1	0	0	0	0
1183723	85	1	3	0	0	1	1	0	0	1	1	1	0	0	11	Pneumonia and Influenza	0	79	1	4	0	0	0	0
1183724	77	1	3	0	0	2	3	1	1	1	1	1	0	0	44	Ovary	1	55	1	1	0	0	0	0
1183745	52	1	1	0	1	2	3	1	1	1	0	0	0	1	113	Breast	1	34	1	2	0	0	0	0
1183748	62	1	2	0	0	0	4	0	0	2	1	1	0	0	43	Breast	1	56	1	2	1	0	1	1
1183762	42	1	3	0	0	1	1	1	0	1	1	1	0	0	12	Alive	0	110	0	1	0	0	0	0
1183773	41	1	3	0	0	1	1	0	0	1	1	1	0	1	18	Alive	0	117	0	3	0	0	0	0
1183787	47	1	3	0	0	1	1	0	1	1	1	1	0	0	13	Alive	0	115	0	1	0	0	0	0
1183792	34	1	3	0	1	2	1	1	1	2	0	0	0	1	6	Alive	0	66	0	1	0	0	0	0
1183796	69	1	3	0	0	1	1	1	0	1	1	1	0	0	10	Alive	0	97	0	1	0	0	0	0
1183825	71	1	3	0	0	1	1	0	0	2	1	0	0	0	14	Alive	0	108	0	3	0	0	0	0
1183827	54	1	3	0	0	1	1	0	0	1	1	1	0	0	12	Alive	0	110	0	1	0	0	0	0
1183849	71	1	3	0	1	1	1	1	0	2	1	1	0	0	15	Alive	0	115	0	4	0	0	0	0
1183854	52	1	3	0	1	2	3	0	0	1	1	1	0	0	75	Breast	1	83	1	1	0	0	0	0
1183886	68	1	1	0	0	1	1	1	0	2	1	1	0	0	10	Alive	0	110	0	4	0	0	0	0
1183905	58	1	1	0	0	1	1	0	0	1	1	1	0	0	4	Alive	0	109	0	1	0	0	0	0
1183918	66	1	3	0	1	2	2	1	0	1	1	1	0	0	49	Alive	0	107	0	4	0	0	0	0
1183950	37	1	3	0	0	2	2	1	1	1	1	1	0	0	39	Alive	0	101	0	1	0	0	0	0
1183953	55	1	3	0	1	1	1	1	0	1	1	1	0	0	18	Alive	0	83	0	1	0	0	0	0
1183956	59	1	3	0	1	1	1	1	0	2	1	1	0	0	10	Alive	0	108	0	1	0	0	0	0
1183959	70	1	3	0	0	1	1	1	1	2	1	0	0	1	12	Alive	0	110	0	2	0	0	0	0
1183967	61	1	1	0	0	1	1	0	0	2	0	0	0	1	6	Alive	0	108	0	1	0	0	0	0
1184033	47	1	3	0	1	0	4	1	1	2	1	1	0	0	140	Breast	1	14	1	1	0	0	0	0
1184035	67	1	3	0	1	1	1	0	0	1	1	0	0	0	1	Alive	0	107	0	2	0	0	0	0
1184061	68	1	1	0	1	2	2	1	1	1	1	1	0	0	32	Alive	0	107	0	1	0	0	0	0
1184062	63	1	2	0	1	1	1	1	0	2	1	1	0	0	18	Alive	0	107	0	2	0	0	0	0
1184150	44	1	1	0	1	1	1	1	0	1	1	0	0	0	18	Alive	0	111	0	2	0	0	0	0
1184153	47	1	3	0	1	0	4	0	1	3	1	1	0	0	40	Breast	1	28	1	3	0	0	1	1
1184158	59	1	3	0	1	2	3	1	1	1	1	1	0	1	25	Alive	0	116	0	3	0	0	0	0
1184192	58	1	3	0	1	1	2	1	1	1	0	0	0	0	25	Diseases of Heart	0	97	1	1	0	0	0	0
1184326	69	1	3	0	0	2	2	1	1	1	0	0	0	0	15	Alive	0	110	0	1	0	0	0	0
1184337	60	1	3	0	0	1	1	1	0	1	1	1	0	0	12	Alive	0	112	0	1	0	0	0	0
1184378	54	1	2	0	0	1	1	1	0	1	1	1	0	0	12	Alive	0	112	0	1	0	0	0	0
1184449	48	1	3	0	0	2	1	0	1	2	1	1	0	0	7	Alive	0	106	0	1	0	0	0	0
1184457	83	1	3	0	1	2	2	1	1	1	1	0	0	1	20	Breast	1	18	1	1	0	0	0	0
1184459	65	1	3	0	1	2	2	0	0	1	1	1	0	0	28	Alive	0	107	0	1	0	0	0	0
1184460	53	1	3	0	0	1	2	0	1	2	1	1	0	0	45	Alive	0	53	0	1	0	0	0	0
1184463	64	1	3	0	0	1	1	1	0	1	1	1	0	0	14	Alive	0	107	0	1	0	0	0	0
1184465	67	1	1	0	1	1	1	1	1	2	1	1	0	1	18	Alive	0	107	0	2	0	0	0	0
1184485	49	1	3	0	0	1	2	0	1	1	1	1	0	0	28	Alive	0	107	0	3	0	0	0	0
1184504	44	1	1	0	0	1	1	1	1	1	1	1	0	1	19	Alive	0	107	0	1	0	0	0	0
1184510	67	1	3	0	0	1	1	1	0	1	1	1	0	0	7	Alive	0	103	0	3	0	0	0	0
1184539	40	1	1	0	0	1	1	1	0	3	1	1	0	0	4	Alive	0	107	0	2	0	0	0	0
1184563	42	1	3	0	0	1	1	1	0	1	1	1	0	0	9	Alive	0	106	0	2	0	0	0	0
1184564	60	1	3	0	1	1	2	1	0	1	1	1	0	0	24	Alive	0	107	0	1	0	0	0	0
1184576	52	1	3	0	1	2	2	1	1	1	1	0	0	0	40	Breast	1	73	1	1	0	0	0	0
1184643	43	1	3	0	1	1	2	1	0	1	1	1	0	0	39	Alive	0	108	0	2	0	0	0	0
1184650	53	1	3	0	1	1	1	1	0	1	1	1	0	0	7	Alive	0	107	0	1	0	0	0	0
1184660	57	1	2	0	1	1	1	1	1	1	0	0	0	0	12	Alive	0	107	0	1	0	0	0	0
1184674	61	1	1	0	0	2	2	0	1	1	1	1	0	1	37	Other Cause of Death	0	4	1	3	0	0	0	0
1184687	69	1	2	0	1	1	2	0	1	1	0	0	0	0	35	Alive	0	107	0	1	0	0	0	0
1184761	70	1	3	0	1	1	1	1	0	1	1	1	0	0	14	Alive	0	106	0	1	0	0	0	0
1184793	53	1	2	0	1	0	4	0	1	1	1	1	0	0	100	Breast	1	2	1	1	0	0	1	0
1184815	65	1	3	0	1	1	2	1	0	1	1	1	0	0	28	Alive	0	108	0	1	0	0	0	0
1184818	52	1	3	0	1	1	1	0	1	1	1	1	0	1	10	Alive	0	99	0	2	0	0	0	0
1184825	70	1	3	0	0	1	1	0	0	1	1	0	0	0	10	Alive	0	108	0	1	0	0	0	0
1184852	53	1	3	0	1	0	4	1	1	1	1	0	0	1	35	Breast	1	15	1	3	1	0	1	0
1184858	78	1	3	0	0	1	1	0	0	1	0	0	0	1	9	Other Cause of Death	0	23	1	4	0	0	0	0
1184876	43	1	3	0	1	1	2	0	1	1	0	0	0	0	25	Alive	0	107	0	3	0	0	0	0
1184878	65	1	3	0	0	1	2	0	1	1	1	0	0	0	35	Breast	1	62	1	4	0	0	0	0
1184905	64	1	3	0	1	1	1	1	0	2	1	1	0	0	12	Alive	0	107	0	4	0	0	0	0
1184911	60	1	3	0	1	1	1	0	0	2	1	1	0	0	17	Alive	0	107	0	1	0	0	0	0
1184914	34	1	3	0	0	1	2	1	1	1	0	0	0	1	30	Alive	0	29	0	2	0	0	0	0
1184975	25	1	3	0	1	2	2	1	1	1	1	1	0	0	50	Breast	1	67	1	2	0	0	0	0
1184983	42	1	3	0	0	0	4	0	1	1	1	1	0	0	70	State DC not available or state DC available but no COD	0	24	1	1	0	0	1	0
1184995	54	1	2	0	0	0	4	0	1	1	0	1	1	0	46	Chronic Liver Disease and Cirrhosis	0	4	1	4	1	0	0	0
1185024	72	1	3	0	0	1	1	0	0	2	1	1	0	0	12	Alive	0	107	0	1	0	0	0	0
1185037	50	1	1	0	0	1	2	0	1	1	0	0	0	1	28	Alive	0	107	0	1	0	0	0	0
1185089	66	1	3	0	0	2	3	1	1	1	0	0	0	0	60	Other Cause of Death	0	96	1	3	0	0	0	0
1185126	38	1	2	0	0	2	3	1	1	2	1	1	0	0	65	Alive	0	107	0	2	0	0	0	0
1185131	67	1	1	0	0	1	2	0	1	1	1	0	0	0	25	Alive	0	98	0	2	0	0	0	0
1185132	58	1	3	0	0	1	1	1	0	2	1	0	0	0	16	Alive	0	109	0	2	0	0	0	0
1185207	78	1	1	0	0	1	1	0	0	1	1	1	0	0	18	Alive	0	107	0	1	0	0	0	0
1185225	60	1	1	0	1	2	2	0	1	1	1	0	0	0	32	Alive	0	107	0	3	0	0	0	0
1185227	53	1	3	0	0	0	4	0	1	1	0	0	0	1	100	Breast	1	13	1	3	1	0	0	0
1185234	73	1	3	0	1	1	2	0	1	1	0	0	0	1	35	Alive	0	107	0	2	0	0	0	0
1185295	64	1	3	0	0	1	1	0	0	1	1	1	0	1	12	Other Cause of Death	0	60	1	3	0	0	0	0
1185297	66	1	3	0	0	1	1	0	0	1	1	0	0	0	15	Alive	0	107	0	1	0	0	0	0
1185312	65	1	3	0	1	1	1	0	0	1	1	1	0	0	8	Breast	1	35	1	1	0	0	0	0
1185316	85	1	1	0	0	2	2	0	0	1	1	1	0	0	15	Alive	0	108	0	4	0	0	0	0
1185330	66	1	3	0	1	1	2	0	0	2	1	1	0	0	23	Alive	0	109	0	3	0	0	0	0
1185356	70	1	3	0	1	1	2	1	1	1	1	0	0	0	40	Alive	0	107	0	1	0	0	0	0
1185365	54	1	1	0	0	1	1	1	0	1	1	1	0	0	7	Alive	0	109	0	1	0	0	0	0
1185381	84	1	3	0	0	2	2	0	0	1	1	1	0	0	27	Diabetes Mellitus	0	104	1	4	0	0	0	0
1185398	58	1	3	0	1	2	3	1	1	1	0	0	0	0	13	Alive	0	110	0	2	0	0	0	0
1185449	58	1	3	0	0	1	1	1	0	1	1	1	0	0	9	Alive	0	114	0	3	0	0	0	0
1185454	45	1	1	0	1	2	2	0	1	1	0	0	0	0	27	Alive	0	119	0	1	0	0	0	0
1185457	55	1	3	0	1	1	1	1	0	2	1	1	0	0	18	Alive	0	110	0	2	0	0	0	0
1185481	37	1	3	0	1	1	2	1	1	2	1	0	0	0	25	Alive	0	114	0	1	0	0	0	0
1185484	58	1	3	0	0	1	1	1	0	1	1	1	0	0	9	Alive	0	114	0	1	0	0	0	0
1185554	72	1	3	0	0	1	1	1	0	1	1	1	0	0	10	Alive	0	110	0	1	0	0	0	0
1185608	45	1	1	0	1	2	1	1	1	1	1	1	0	1	9	Alive	0	105	0	1	0	0	0	0
1185610	54	1	1	0	0	1	2	0	1	1	1	1	0	1	30	Alive	0	106	0	1	0	0	0	0
1185661	53	1	2	0	0	1	1	1	1	2	0	0	0	0	2	Alive	0	107	0	3	0	0	0	0
1185677	60	1	3	0	1	1	1	1	0	1	1	1	0	0	7	Alive	0	106	0	1	0	0	0	0
1185684	52	1	3	0	1	2	3	1	1	2	1	1	0	0	30	Alive	0	106	0	1	0	0	0	0
1185688	61	1	1	0	1	2	3	1	1	2	1	0	0	0	35	Breast	1	50	1	1	0	0	0	0
1185715	74	1	3	0	1	1	2	1	1	1	1	1	0	0	63	Alive	0	106	0	1	0	0	0	0
1185726	63	1	1	0	1	1	1	0	0	1	1	0	0	0	18	Alive	0	106	0	3	0	0	0	0
1185782	51	1	3	0	1	1	2	0	1	1	1	1	0	1	45	Alive	0	109	0	2	0	0	0	0
1185786	47	1	2	0	0	2	2	1	1	1	1	1	0	0	12	Accidents and Adverse Effects	0	42	1	2	0	0	0	0
1185819	83	1	1	0	0	1	1	0	0	1	1	1	0	0	15	Alive	0	110	0	4	0	0	0	0
1185820	60	1	1	0	1	1	1	0	0	1	0	0	0	1	3	Alive	0	111	0	1	0	0	0	0
1185823	72	1	1	0	0	1	1	0	0	1	0	0	0	1	8	Alive	0	110	0	1	0	0	0	0
1185923	52	1	3	0	0	1	1	1	0	1	1	1	0	0	5	Alive	0	112	0	1	0	0	0	0
1185924	70	1	3	0	0	1	1	1	0	1	1	1	0	0	6	Alive	0	112	0	1	0	0	0	0
1185931	85	1	3	0	0	2	2	1	0	1	1	0	0	0	50	Alzheimers (ICD-9 and 10 only)	0	100	1	4	0	0	0	0
1185982	49	1	3	0	0	1	2	0	1	1	0	0	0	1	40	Alive	0	106	0	1	0	0	0	0
1185994	59	1	1	0	1	1	1	1	1	2	1	1	0	0	18	Alive	0	110	0	1	0	0	0	0
1185995	42	1	1	0	0	2	1	0	1	1	1	1	0	0	15	Breast	1	53	1	2	0	0	0	0
1186010	62	1	1	0	0	1	1	1	0	1	1	1	0	1	1	Alive	0	108	0	1	0	0	0	0
1186049	41	1	3	0	0	1	1	0	0	2	1	1	0	0	6	Alive	0	107	0	2	0	0	0	0
1186056	51	1	1	0	1	1	2	1	1	1	1	1	0	0	21	Alive	0	94	0	3	0	0	0	0
1186064	48	1	1	0	1	2	2	0	0	1	1	1	0	0	25	Alive	0	106	0	3	0	0	0	0
1186073	84	1	1	0	0	1	1	0	0	1	1	1	0	0	13	Chronic Obstructive Pulmonary Disease and Allied Cond	0	13	1	2	0	0	0	0
1186074	82	1	1	0	1	1	1	0	0	1	1	1	0	0	7	Alive	0	106	0	1	0	0	0	0
1186119	60	1	3	0	1	1	1	0	0	1	1	0	0	0	20	Alive	0	102	0	3	0	0	0	0
1186153	35	1	3	0	0	1	2	0	1	1	1	1	0	1	21	Alive	0	115	0	1	0	0	0	0
1186167	51	1	3	0	1	2	2	1	1	1	1	1	0	0	24	Alive	0	111	0	1	0	0	0	0
1186254	67	1	3	0	1	1	2	1	0	1	1	1	0	0	35	Alzheimers (ICD-9 and 10 only)	0	69	1	3	0	0	0	0
1186257	38	1	3	0	1	1	1	1	0	1	1	0	0	0	11	Alive	0	111	0	1	0	0	0	0
1186258	67	1	3	0	1	1	1	1	1	1	0	0	0	0	9	Alive	0	112	0	3	0	0	0	0
1186259	41	1	1	0	0	2	3	1	1	1	1	1	0	0	22	Alive	0	105	0	1	0	0	0	0
1186265	50	1	3	0	0	1	2	1	1	1	1	1	0	0	35	Alive	0	109	0	1	0	0	0	0
1186266	80	1	3	0	1	0	3	1	1	1	0	0	0	0	50	Breast	1	27	1	1	0	0	0	0
1186292	49	1	3	0	0	1	2	1	1	2	1	1	0	0	35	Diabetes Mellitus	0	35	1	2	0	0	0	0
1186465	68	1	3	0	1	1	1	1	0	1	1	1	0	0	20	Alive	0	110	0	3	0	0	0	0
1186490	70	1	1	0	0	1	2	1	0	2	1	1	0	0	27	Alive	0	109	0	1	0	0	0	0
1186531	46	1	3	0	0	1	2	0	1	1	0	0	0	0	50	Breast	1	15	1	2	0	0	0	0
1186540	85	1	3	0	0	1	2	0	0	2	0	0	0	0	22	Breast	1	92	1	4	0	0	0	0
1186541	52	1	3	0	0	1	1	1	0	2	1	0	0	0	11	Alive	0	115	0	1	0	0	0	0
1186556	57	1	3	0	0	2	2	1	1	2	1	1	0	0	48	Alive	0	115	0	2	0	0	0	0
1186566	77	1	3	0	0	1	1	1	0	1	1	1	0	0	6	Alive	0	109	0	1	0	0	0	0
1186673	41	1	1	0	1	2	3	1	1	1	0	1	1	1	69	Alive	0	106	0	2	0	0	0	0
1186684	67	1	3	0	1	0	4	0	1	1	1	1	0	0	30	Breast	1	1	1	2	1	0	1	0
1186687	61	1	3	0	1	1	1	1	0	1	1	1	0	0	2	Alive	0	108	0	1	0	0	0	0
1186710	64	1	3	0	0	2	3	1	1	1	1	1	0	0	45	Alive	0	109	0	1	0	0	0	0
1186820	70	1	1	0	0	1	1	1	0	1	1	1	0	0	16	Alive	0	106	0	1	0	0	0	0
1186826	34	1	1	0	0	1	1	1	1	1	1	0	0	0	15	Alive	0	106	0	1	0	0	0	0
1186828	56	1	3	0	1	2	2	0	1	2	1	1	0	0	27	Alive	0	106	0	3	0	0	0	0
1186830	50	1	3	0	1	1	1	0	0	2	1	1	0	0	11	Alive	0	106	0	1	0	0	0	0
1186840	43	1	1	0	1	2	2	1	1	1	1	1	0	0	15	Alive	0	106	0	1	0	0	0	0
1186876	47	1	1	0	1	1	1	0	0	1	1	1	0	0	17	Alive	0	106	0	1	0	0	0	0
1186879	62	1	3	0	1	2	2	1	0	1	1	0	0	0	24	Alive	0	106	0	1	0	0	0	0
1186934	60	1	3	0	0	1	2	1	0	2	1	1	0	0	35	Alive	0	109	0	1	0	0	0	0
1186935	60	1	3	0	0	1	1	1	0	1	1	1	0	0	8	Alive	0	111	0	1	0	0	0	0
1186938	60	1	2	0	0	1	1	1	0	2	1	1	0	0	12	Alive	0	113	0	3	0	0	0	0
1186994	73	1	3	0	0	1	1	1	0	2	1	1	0	0	4	Alive	0	109	0	3	0	0	0	0
1186997	44	1	1	0	1	2	2	1	1	1	1	1	0	0	26	Breast	1	78	1	3	0	0	0	0
1187066	29	1	1	0	0	1	2	1	1	1	1	1	0	1	24	Alive	0	108	0	2	0	0	0	0
1187081	36	1	3	0	1	2	3	0	0	1	1	1	0	1	20	Breast	1	35	1	1	0	0	0	0
1187084	50	1	1	0	0	2	2	1	1	2	1	1	0	0	26	Alive	0	9	0	1	0	0	0	0
1187085	79	1	3	0	0	0	4	0	1	1	1	0	0	0	49	Diseases of Heart	0	33	1	2	0	0	1	1
1187099	70	1	3	0	1	1	1	1	0	1	1	1	0	0	17	Alive	0	106	0	2	0	0	0	0
1187170	83	1	3	0	0	1	2	0	0	1	1	1	0	0	30	Breast	1	79	1	4	0	0	0	0
1187172	69	1	3	0	1	1	1	0	0	1	1	1	0	0	9	Alive	0	107	0	2	0	0	0	0
1187178	77	1	3	0	0	1	1	0	0	1	1	1	0	1	11	Breast	1	59	1	1	0	0	0	0
1187181	55	1	3	0	0	1	1	0	0	1	1	0	0	0	12	Alive	0	106	0	1	0	0	0	0
1187187	50	1	3	0	0	1	1	1	0	1	1	1	0	0	14	Alive	0	104	0	3	0	0	0	0
1187341	51	1	3	0	1	2	2	1	1	1	1	0	0	0	17	Alive	0	109	0	1	0	0	0	0
1187346	27	1	3	0	0	1	1	1	1	3	1	1	0	0	8	Alive	0	108	0	2	0	0	0	0
1187349	54	1	3	0	1	1	1	1	0	2	1	1	0	0	10	Alive	0	87	0	2	0	0	0	0
1187367	56	1	3	0	1	1	1	1	0	1	1	1	0	0	3	Alive	0	105	0	3	0	0	0	0
1187369	44	1	3	0	0	2	3	1	1	1	0	0	0	1	30	Alive	0	106	0	1	0	0	0	0
1187376	58	1	3	0	1	1	2	1	1	3	1	0	0	0	26	Alive	0	111	0	1	0	0	0	0
1187388	81	1	3	0	1	2	3	0	0	1	1	1	0	0	30	Alzheimers (ICD-9 and 10 only)	0	34	1	4	0	0	0	0
1187399	60	1	3	0	1	1	2	1	0	2	1	1	0	0	23	Alive	0	107	0	3	0	0	0	0
1187437	62	1	2	0	1	1	1	0	0	2	1	0	0	0	9	Alive	0	111	0	3	0	0	0	0
1187576	66	1	1	0	1	1	1	1	0	1	1	1	0	0	7	Alive	0	106	0	1	0	0	0	0
1187586	46	1	3	0	0	1	2	0	0	1	1	0	0	0	22	Alive	0	106	0	2	0	0	0	0
1187610	40	1	3	0	0	1	1	1	0	2	1	1	0	0	15	Alive	0	107	0	3	0	0	0	0
1187634	74	1	2	0	0	1	1	0	1	1	0	0	0	0	10	Other Cause of Death	0	37	1	1	0	0	0	0
1187645	61	1	3	0	1	1	1	1	1	1	1	1	0	0	20	Alive	0	106	0	3	0	0	0	0
1187661	52	1	3	0	0	1	1	1	0	1	1	1	0	0	9	Alive	0	107	0	1	0	0	0	0
1187674	61	1	3	0	0	2	3	1	1	2	0	0	0	0	30	Alive	0	107	0	1	0	0	0	0
1187729	56	1	3	0	1	1	2	0	0	2	0	0	0	0	35	Alive	0	119	0	2	0	0	0	0
1187730	62	1	3	0	0	1	1	1	0	1	1	1	0	0	8	Alive	0	119	0	2	0	0	0	0
1187731	65	1	3	0	0	2	2	1	1	1	0	0	0	1	8	Alive	0	119	0	1	0	0	0	0
1187786	59	1	3	0	0	2	2	0	1	1	0	0	0	0	28	Alive	0	107	0	1	0	0	0	0
1187810	78	1	3	0	0	1	1	0	0	1	1	1	0	0	15	Diseases of Heart	0	101	1	2	0	0	0	0
1187882	85	1	3	0	1	1	1	0	0	2	1	1	0	0	16	Nephritis, Nephrotic Syndrome and Nephrosis	0	23	1	2	0	0	0	0
1187885	82	1	3	0	0	1	1	1	0	2	1	1	0	0	12	Alive	0	108	0	1	0	0	0	0
1187926	59	1	3	0	1	1	1	1	1	1	1	0	0	0	8	Alive	0	114	0	3	0	0	0	0
1187928	58	1	3	0	1	0	4	1	1	1	0	0	0	0	170	Breast	1	5	1	1	0	0	0	1
1188114	48	1	1	0	0	1	1	0	0	1	1	1	0	0	12	Alive	0	107	0	1	0	0	0	0
1188120	65	1	1	0	1	1	1	0	0	1	1	1	0	0	11	Alive	0	107	0	1	0	0	0	0
1188121	67	1	1	0	0	2	3	0	1	1	1	1	0	0	28	Diseases of Heart	0	78	1	1	0	0	0	0
1188127	38	1	1	0	0	1	2	1	1	1	0	0	0	0	35	Alive	0	107	0	1	0	0	0	0
1188135	65	1	3	0	1	1	1	1	0	1	1	1	0	0	19	Alive	0	107	0	1	0	0	0	0
1188138	52	1	3	0	1	1	1	0	0	1	1	1	0	0	8	Alive	0	88	0	3	0	0	0	0
1188144	58	1	3	0	1	1	2	1	0	1	1	0	0	0	35	Alive	0	107	0	3	0	0	0	0
1188151	62	1	3	0	0	1	1	1	0	1	1	1	0	0	14	Alive	0	106	0	2	0	0	0	0
1188157	68	1	3	0	1	1	1	1	1	1	0	0	0	0	18	Diseases of Heart	0	39	1	4	0	0	0	0
1188161	62	1	1	0	0	1	2	1	1	2	1	1	0	0	23	Alive	0	105	0	2	0	0	0	0
1188195	44	1	1	0	0	2	2	0	1	1	0	0	0	0	47	Breast	1	58	1	2	0	0	0	0
1188232	66	1	3	0	0	1	1	0	0	1	1	1	0	0	20	Diseases of Heart	0	36	1	3	0	0	0	0
1188243	66	1	1	0	0	2	2	0	0	1	1	1	0	0	22	Alive	0	107	0	1	0	0	0	0
1188307	51	1	3	0	0	1	2	0	1	1	1	1	0	0	52	Alive	0	106	0	1	0	0	0	0
1188310	47	1	3	0	0	1	2	1	1	1	1	1	0	0	36	Alive	0	106	0	1	0	0	0	0
1188322	74	1	3	0	0	2	2	1	0	1	1	1	0	0	21	Alive	0	107	0	4	0	0	0	0
1188349	60	1	3	0	1	1	1	0	1	1	0	0	0	1	11	Alive	0	108	0	1	0	0	0	0
1188352	56	1	3	0	0	2	3	0	1	2	1	0	0	0	120	Alive	0	26	0	1	0	0	0	0
1188365	55	1	3	0	0	2	3	1	1	1	1	1	0	0	25	Alive	0	107	0	1	0	0	0	0
1188421	48	1	1	0	0	1	1	1	1	1	1	1	0	1	16	Alive	0	103	0	1	0	0	0	0
1188426	47	1	2	0	0	2	2	1	1	1	1	1	0	0	24	Alive	0	106	0	2	0	0	0	0
1188451	52	1	1	0	0	1	2	1	1	2	1	1	0	0	32	Alive	0	107	0	1	0	0	0	0
1188454	48	1	1	0	1	1	1	1	0	1	1	1	0	0	16	Alive	0	106	0	2	0	0	0	0
1188480	55	1	3	0	1	1	2	0	1	2	1	1	0	1	21	Alive	0	108	0	2	0	0	0	0
1188531	77	1	1	0	0	2	2	1	1	1	1	1	0	1	21	Other Cause of Death	0	87	1	1	0	0	0	0
1188539	66	1	3	0	1	1	1	1	1	1	1	1	0	0	20	Alive	0	107	0	3	0	0	0	0
1188551	60	1	3	0	1	2	2	1	0	1	1	1	0	0	14	Alive	0	107	0	1	0	0	0	0
1188567	75	1	3	0	0	1	1	0	0	1	1	1	0	0	18	Other Cause of Death	0	83	1	1	0	0	0	0
1188570	41	1	3	0	1	1	2	0	1	1	0	0	0	0	35	Alive	0	107	0	1	0	0	0	0
1188574	48	1	3	0	0	1	1	1	0	1	1	1	0	0	16	Alive	0	107	0	1	0	0	0	0
1188624	74	1	3	0	0	1	1	0	0	1	1	1	0	0	14	Alive	0	108	0	3	0	0	0	0
1188625	77	1	3	0	1	1	1	0	0	1	1	1	0	0	10	Alive	0	113	0	1	0	0	0	0
1188695	45	1	2	0	0	1	2	1	1	2	0	0	0	0	25	Alive	0	107	0	1	0	0	0	0
1188696	61	1	3	0	0	1	2	0	0	1	0	0	0	1	30	Accidents and Adverse Effects	0	39	1	2	0	0	0	0
1188706	82	1	1	0	0	1	1	1	0	2	1	0	0	0	8	Other Cause of Death	0	71	1	1	0	0	0	0
1188780	55	1	1	0	1	0	4	1	1	1	1	0	0	1	18	Breast	1	39	1	1	0	0	0	0
1188792	85	1	1	0	0	1	1	1	0	2	1	1	0	0	6	Diabetes Mellitus	0	31	1	1	0	0	0	0
1188827	42	1	1	0	1	1	1	1	0	1	1	1	0	0	4	Alive	0	107	0	1	0	0	0	0
1188848	54	1	3	0	1	1	2	1	1	1	0	0	0	0	30	Alive	0	107	0	3	0	0	0	0
1188849	47	1	3	0	0	1	1	0	0	1	1	1	0	1	5	Alive	0	107	0	2	0	0	0	0
1188876	84	1	3	0	0	1	1	0	0	1	1	1	0	0	10	Alive	0	67	0	4	0	0	0	0
1188906	52	1	3	0	1	2	3	0	1	3	0	0	0	1	55	Alive	0	111	0	3	0	0	0	0
1188939	57	1	3	0	1	2	3	1	1	1	1	0	0	1	51	Breast	1	38	1	1	0	0	0	0
1188979	74	1	3	0	0	2	2	0	0	1	1	1	0	0	24	Alzheimers (ICD-9 and 10 only)	0	98	1	2	0	0	0	0
1188990	64	1	3	0	0	1	1	1	0	1	1	0	0	1	1	Alive	0	112	0	1	0	0	0	0
1188995	58	1	3	0	0	2	3	1	1	1	1	1	0	0	25	Alive	0	112	0	1	0	0	0	0
1189031	62	1	3	0	0	2	2	0	1	1	1	1	0	0	25	Alive	0	114	0	1	0	0	0	0
1189034	71	1	3	0	0	1	1	1	0	1	1	0	0	0	16	Alive	0	113	0	1	0	0	0	0
1189042	45	1	3	0	1	1	1	1	0	1	1	1	0	0	15	Alive	0	112	0	1	0	0	0	0
1189047	47	1	3	0	1	2	2	0	1	1	1	0	0	1	24	Alive	0	111	0	1	0	0	0	0
1189084	61	1	3	0	1	1	1	1	0	1	1	1	0	0	4	Alive	0	106	0	2	0	0	0	0
1189116	52	1	1	0	1	1	2	0	1	1	1	1	0	0	30	Alive	0	106	0	3	0	0	0	0
1189153	46	1	1	0	0	0	4	1	1	2	1	1	0	1	100	Breast	1	46	1	2	0	0	0	0
1189189	61	1	3	0	0	2	2	0	0	1	1	1	0	0	48	Alive	0	49	0	1	0	0	0	0
1189355	71	1	3	0	1	1	1	1	0	1	1	1	0	0	14	Alive	0	106	0	1	0	0	0	0
1189371	74	1	3	0	0	2	2	1	1	1	0	0	0	1	39	Alive	0	110	0	2	0	0	0	0
1189431	75	1	3	0	1	1	1	1	0	1	1	1	0	0	10	Other Cause of Death	0	53	1	1	0	0	0	0
1189438	59	1	3	0	1	1	1	1	0	1	1	1	0	0	20	Alive	0	108	0	1	0	0	0	0
1189529	70	1	3	0	0	2	2	1	1	1	1	1	0	0	13	Alive	0	112	0	1	0	0	0	0
1189615	58	1	3	0	1	2	3	1	1	2	0	1	1	1	65	Breast	1	50	1	4	0	0	0	0
1189629	56	1	3	0	0	1	2	1	0	1	1	1	0	0	25	Alive	0	107	0	3	0	0	0	0
1189632	60	1	3	0	0	1	2	0	1	2	0	0	0	0	22	Alive	0	108	0	3	0	0	0	0
1189633	37	1	3	0	0	2	3	1	1	2	1	1	0	0	37	Alive	0	106	0	2	0	0	0	0
1189662	61	1	1	0	1	2	3	1	0	1	1	1	0	0	71	Breast	1	73	1	1	0	0	0	0
1189673	59	1	3	0	1	0	4	0	1	2	1	1	0	0	84	Alive	0	100	0	2	0	0	0	1
1189676	65	1	1	0	1	1	2	1	0	1	1	1	0	1	60	Alive	0	104	0	1	0	0	0	0
1189689	61	1	2	0	0	1	2	1	1	1	1	0	0	0	30	Breast	1	60	1	4	0	0	0	0
1189693	49	1	2	0	0	1	2	1	0	1	1	0	0	0	24	Alive	0	106	0	2	0	0	0	0
1189701	55	1	3	0	0	1	2	1	1	1	1	1	0	0	25	Alive	0	105	0	3	0	0	0	0
1189711	64	1	3	0	1	1	1	1	1	1	1	1	0	0	15	Alive	0	107	0	2	0	0	0	0
1189796	85	1	1	0	1	1	2	0	0	1	1	1	0	0	30	Cerebrovascular Diseases	0	95	1	4	0	0	0	0
1189874	49	1	3	0	1	1	1	1	0	1	1	1	0	0	10	Alive	0	77	0	3	0	0	0	0
1189877	48	1	3	0	0	1	1	1	1	1	1	1	0	0	12	Breast	1	23	1	2	0	0	0	0
1189925	56	1	1	0	1	1	1	0	0	1	0	0	0	0	7	Alive	0	114	0	1	0	0	0	0
1189926	36	1	3	0	1	2	3	1	1	1	0	0	0	0	30	Breast	1	11	1	2	0	0	0	0
1189927	51	1	1	0	0	1	2	0	1	1	0	0	0	0	60	Alive	0	91	0	1	0	0	0	0
1189950	56	1	3	0	0	1	1	0	0	1	1	1	0	0	7	Alive	0	118	0	3	0	0	0	0
1189961	48	1	3	0	0	2	2	1	1	1	1	1	0	0	8	Alive	0	113	0	1	0	0	0	0
1189985	66	1	3	0	0	1	1	1	0	1	1	1	0	0	5	Alive	0	106	0	2	0	0	0	0
1189996	73	1	1	0	1	1	1	0	0	1	1	1	0	0	15	Alive	0	103	0	2	0	0	0	0
1190001	70	1	1	0	0	1	1	0	0	1	1	1	0	1	15	Other Cause of Death	0	4	1	3	0	0	0	0
1190002	85	1	3	0	1	2	2	0	0	1	1	1	0	0	23	Alzheimers (ICD-9 and 10 only)	0	100	1	4	0	0	0	0
1190127	65	1	3	0	1	2	3	0	1	1	0	0	0	0	28	Breast	1	22	1	1	0	0	0	0
1190130	47	1	3	0	1	2	2	1	1	1	1	0	0	0	40	Alive	0	109	0	1	0	0	0	0
1190174	61	1	3	0	0	1	1	1	0	1	1	1	0	0	7	Alive	0	107	0	1	0	0	0	0
1190215	69	1	3	0	0	2	2	1	1	2	1	1	0	0	46	Breast	1	103	1	4	0	0	0	0
1190217	34	1	3	0	1	1	2	0	0	1	1	1	0	0	25	Alive	0	105	0	1	0	0	0	0
1190244	79	1	2	0	0	1	1	0	0	2	0	0	0	0	18	Alzheimers (ICD-9 and 10 only)	0	97	1	1	0	0	0	0
1190274	60	1	3	0	0	1	1	1	0	1	1	0	0	0	10	Alive	0	105	0	1	0	0	0	0
1190277	49	1	1	0	0	0	4	0	1	1	0	0	0	1	20	Alive	0	106	0	1	1	0	0	0
1190280	74	1	3	0	0	2	2	0	1	1	1	1	0	0	13	Alive	0	106	0	1	0	0	0	0
1190312	63	1	1	0	0	1	1	1	0	1	1	1	0	0	13	Alive	0	105	0	1	0	0	0	0
1190339	71	1	1	0	0	1	1	0	0	1	1	0	0	0	10	Alive	0	113	0	1	0	0	0	0
1190348	66	1	3	0	1	2	2	0	1	1	1	0	0	0	36	Alive	0	106	0	2	0	0	0	0
1190351	66	1	1	0	1	2	3	1	1	2	1	1	0	0	55	Alive	0	106	0	1	0	0	0	0
1190376	54	1	3	0	0	1	1	1	1	2	1	1	0	0	11	State DC not available or state DC available but no COD	0	27	1	2	0	0	0	0
1190387	70	1	3	0	0	1	1	1	0	1	1	1	0	0	6	Alive	0	88	0	3	0	0	0	0
1190395	44	1	3	0	0	1	1	1	0	1	1	1	0	0	12	Alive	0	99	0	1	0	0	0	0
1190478	40	1	3	0	0	2	2	1	1	1	1	0	0	1	50	Alive	0	106	0	2	0	0	0	0
1190481	70	1	3	0	0	1	1	1	1	1	1	0	0	1	6	Alive	0	106	0	1	0	0	0	0
1190484	47	1	3	0	0	2	1	0	0	2	1	1	0	0	8	Alive	0	106	0	2	0	0	0	0
1190498	55	1	3	0	1	1	1	1	0	1	1	1	0	0	7	Alive	0	106	0	1	0	0	0	0
1190554	39	1	3	0	1	2	3	0	0	1	1	1	0	0	17	Alive	0	105	0	1	0	0	0	0
1190559	58	1	3	0	1	2	2	1	1	1	1	0	0	1	50	Alive	0	105	0	1	0	0	0	0
1190594	54	1	3	0	0	2	2	1	1	1	1	1	0	0	45	Alive	0	112	0	2	0	0	0	0
1190714	74	1	2	0	0	2	2	1	1	2	1	1	0	0	49	Alive	0	111	0	3	0	0	0	0
1190716	67	1	2	0	1	1	1	1	1	1	0	0	0	1	20	Alive	0	111	0	3	0	0	0	0
1190717	61	1	1	0	1	1	1	1	1	1	0	0	0	1	19	Alive	0	111	0	1	0	0	0	0
1190723	41	1	3	0	1	1	1	0	0	1	1	1	0	0	3	Alive	0	114	0	1	0	0	0	0
1190727	48	1	3	0	0	1	1	0	0	1	0	0	0	1	6	Alive	0	76	0	1	0	0	0	0
1190729	40	1	3	0	0	1	1	1	1	1	0	0	0	0	20	Breast	1	9	1	3	0	0	0	0
1190904	74	1	1	0	0	2	2	1	1	1	1	1	0	0	8	Alive	0	28	0	4	0	0	0	0
1190984	37	1	3	0	1	1	2	0	1	1	1	1	0	0	21	Alive	0	105	0	2	0	0	0	0
1191028	71	1	2	0	1	1	1	0	0	1	1	0	0	0	12	Alive	0	105	0	1	0	0	0	0
1191043	50	1	3	0	1	2	3	1	1	1	1	1	0	0	18	Alive	0	106	0	1	0	0	0	0
1191073	62	1	3	0	1	2	2	1	1	1	1	1	0	0	24	Alive	0	106	0	4	0	0	0	0
1191075	78	1	3	0	0	1	1	1	0	1	1	0	0	0	13	Alive	0	106	0	4	0	0	0	0
1191078	42	1	1	0	0	2	2	1	1	1	1	1	0	0	26	Alive	0	105	0	2	0	0	0	0
1191089	55	1	3	0	0	1	1	1	0	2	1	1	0	0	2	Alive	0	107	0	2	0	0	0	0
1191102	76	1	1	0	0	1	1	0	0	2	0	0	0	0	19	Alive	0	105	0	4	0	0	0	0
1191112	63	1	3	0	0	1	2	1	1	1	1	0	0	1	36	Alive	0	103	0	3	0	0	0	0
1191121	64	0	1	0	0	1	1	0	0	2	1	1	0	0	16	Diseases of Heart	0	63	1	1	0	0	0	0
1191149	70	1	3	0	0	1	2	0	0	2	1	1	0	0	80	Alive	0	101	0	1	0	0	0	0
1191208	77	1	3	0	1	1	1	0	0	1	1	1	0	0	7	Alive	0	101	0	1	0	0	0	0
1191241	52	1	3	0	1	1	1	1	1	1	1	1	0	1	9	Alive	0	107	0	1	0	0	0	0
1191245	45	1	3	0	1	2	3	1	1	1	1	1	0	0	40	Alive	0	106	0	1	0	0	0	0
1191248	79	1	3	0	1	1	1	1	0	1	1	1	0	0	18	Alzheimers (ICD-9 and 10 only)	0	95	1	3	0	0	0	0
1191252	70	1	1	0	1	2	2	0	1	1	0	0	0	0	30	Alive	0	106	0	4	0	0	0	0
1191284	64	1	2	0	0	1	2	0	0	1	1	0	0	1	30	Cerebrovascular Diseases	0	87	1	4	0	0	0	0
1191289	72	1	1	0	1	1	1	1	0	1	1	1	0	0	11	Alive	0	108	0	3	0	0	0	0
1191291	85	1	3	0	0	1	2	0	0	3	1	1	0	0	40	Diseases of Heart	0	57	1	4	0	0	0	0
1191308	62	1	2	0	0	1	1	1	1	2	1	1	0	0	9	Alive	0	119	0	1	0	0	0	0
1191328	80	1	3	0	1	1	1	1	0	1	1	1	0	0	16	Alive	0	105	0	3	0	0	0	0
1191330	65	1	3	0	0	1	1	1	0	1	1	1	0	0	18	Alive	0	105	0	1	0	0	0	0
1191340	55	1	1	0	0	2	2	1	1	1	1	1	0	0	40	Alive	0	105	0	1	0	0	0	0
1191342	85	1	3	0	1	1	1	0	0	1	1	0	0	0	16	Diseases of Heart	0	28	1	1	0	0	0	0
1191391	61	1	3	0	1	0	4	1	0	1	1	1	0	0	48	Breast	1	62	1	2	1	0	0	0
1191427	62	1	3	0	0	1	1	1	0	1	1	1	0	0	10	Alive	0	112	0	3	0	0	0	0
1191439	83	1	3	0	1	1	1	1	0	1	1	0	0	1	16	Other Cause of Death	0	79	1	4	0	0	0	0
1191446	29	1	3	0	0	1	2	0	1	1	1	1	0	1	28	Alive	0	108	0	2	0	0	0	0
1191451	41	1	3	0	1	2	3	0	1	1	0	0	0	0	50	Breast	1	28	1	2	0	0	0	0
1191479	70	1	1	0	0	1	1	1	0	1	1	1	0	0	12	Alive	0	111	0	1	0	0	0	0
1191482	77	1	3	0	1	1	1	1	0	2	1	1	0	0	13	Alive	0	108	0	1	0	0	0	0
1191485	45	1	3	0	0	1	2	1	1	1	1	1	0	1	30	Alive	0	88	0	1	0	0	0	0
1191506	64	1	2	0	1	1	1	1	0	2	0	0	0	0	16	Alive	0	108	0	3	0	0	0	0
1191565	59	1	3	0	1	1	1	1	0	1	1	1	0	0	6	Alive	0	107	0	1	0	0	0	0
1191570	67	1	1	0	1	2	3	1	1	1	0	0	0	0	60	Breast	1	27	1	1	0	0	0	0
1191576	85	1	3	0	0	1	2	1	0	2	0	0	0	0	22	Breast	1	13	1	2	0	0	0	0
1191589	57	1	1	0	1	1	1	1	0	2	1	1	0	0	4	Alive	0	107	0	1	0	0	0	0
1191656	65	1	3	0	0	1	1	0	0	2	1	1	0	0	2	Alive	0	106	0	2	0	0	0	0
1191660	85	1	3	0	1	1	1	0	0	1	1	1	0	0	16	Other Cause of Death	0	29	1	1	0	0	0	0
1191672	65	1	3	0	0	2	3	1	1	1	1	1	0	0	53	Alive	0	107	0	2	0	0	0	0
1191680	58	1	3	0	1	2	3	1	1	1	1	1	0	0	62	Alive	0	106	0	3	0	0	0	0
1191689	35	1	3	0	0	1	1	0	1	1	1	1	0	1	20	Alive	0	106	0	2	0	0	0	0
1191713	70	1	3	0	1	1	2	0	0	1	1	1	0	0	25	Alive	0	105	0	4	0	0	0	0
1191737	60	1	3	0	1	2	2	0	1	1	1	1	0	1	15	Alive	0	105	0	3	0	0	0	0
1191751	71	1	1	0	1	2	2	0	0	2	1	0	0	0	57	Alzheimers (ICD-9 and 10 only)	0	60	1	1	0	0	0	0
1191767	64	1	3	0	1	1	1	1	0	1	1	1	0	0	11	Alive	0	107	0	3	0	0	0	0
1191772	49	1	3	0	0	1	1	1	0	1	1	1	0	0	14	Alive	0	107	0	3	0	0	0	0
1191775	36	1	3	0	1	1	2	0	1	1	1	1	0	0	25	Alive	0	107	0	1	0	0	0	0
1191782	67	1	3	0	0	1	1	1	0	1	1	1	0	0	10	Alive	0	107	0	1	0	0	0	0
1191794	66	1	3	0	0	2	2	0	1	1	0	0	0	0	15	Alive	0	106	0	4	0	0	0	0
1191862	37	1	3	0	1	1	2	0	1	1	0	0	0	0	41	Alive	0	109	0	1	0	0	0	0
1191869	49	1	3	0	1	2	3	1	1	1	1	1	0	0	56	Alive	0	111	0	1	0	0	0	0
1191928	62	1	3	0	0	1	2	1	0	1	1	0	0	0	26	Alive	0	113	0	1	0	0	0	0
1192036	41	1	3	0	1	2	2	0	1	1	0	0	0	0	18	Alive	0	107	0	3	0	0	0	0
1192074	36	1	1	0	0	2	2	1	1	1	1	1	0	0	21	Alive	0	106	0	1	0	0	0	0
1192079	79	1	3	0	0	1	1	0	0	1	1	1	0	0	18	Other Cause of Death	0	46	1	2	0	0	0	0
1192096	63	1	3	0	0	2	2	1	0	1	1	1	0	0	9	Alive	0	106	0	2	0	0	0	0
1192106	50	1	1	0	0	2	3	1	1	1	1	1	0	0	62	Alive	0	106	0	2	0	0	0	0
1192108	54	1	3	0	0	1	1	0	0	1	1	1	0	0	7	Alive	0	102	0	1	0	0	0	0
1192114	53	1	1	0	1	1	1	1	1	1	0	0	0	0	17	Alive	0	105	0	3	0	0	0	0
1192126	53	1	1	0	1	1	1	1	0	1	1	1	0	0	5	Alive	0	83	0	1	0	0	0	0
1192133	54	1	3	0	0	2	3	1	1	1	0	0	0	1	16	Alive	0	106	0	2	0	0	0	0
1192136	47	1	1	0	1	1	1	0	0	1	1	1	0	0	5	Alive	0	107	0	2	0	0	0	0
1192138	52	1	3	0	1	1	2	1	0	1	1	1	0	0	26	Alive	0	107	0	1	0	0	0	0
1192147	56	1	1	0	1	1	1	1	0	1	1	1	0	0	13	Alive	0	105	0	1	0	0	0	0
1192204	42	1	1	0	1	1	1	0	0	3	1	1	0	0	3	Alive	0	106	0	1	0	0	0	0
1192207	83	1	1	0	0	1	1	1	0	1	1	1	0	0	11	Alive	0	105	0	4	0	0	0	0
1192216	62	1	3	0	0	2	2	0	0	1	1	1	0	0	42	Alive	0	77	0	4	0	0	0	0
1192223	42	1	3	0	0	2	2	1	1	2	1	1	0	0	35	Alive	0	107	0	2	0	0	0	0
1192225	45	1	2	0	0	2	3	1	1	1	0	0	0	0	72	Alive	0	106	0	1	0	0	0	0
1192259	61	1	1	0	1	2	3	0	1	2	0	0	0	1	62	Alive	0	106	0	1	0	0	0	0
1192273	55	1	1	0	0	1	2	1	0	1	1	1	0	0	22	Alive	0	105	0	1	0	0	0	0
1192296	47	1	3	0	0	1	2	1	0	1	1	1	0	0	24	Alive	0	73	0	1	0	0	0	0
1192308	39	1	3	0	0	0	4	1	1	1	0	0	0	1	24	Breast	1	99	1	1	1	0	0	0
1192375	50	1	2	0	1	1	1	0	0	1	0	0	0	0	14	Alive	0	4	0	1	0	0	0	0
1192405	28	1	3	0	1	1	2	0	1	1	1	0	0	0	25	Alive	0	104	0	1	0	0	0	0
1192418	38	1	3	0	0	2	1	0	1	1	1	0	0	1	9	Alive	0	101	0	1	0	0	0	0
1192426	50	1	1	0	0	0	4	0	1	1	0	0	0	0	130	Breast	1	17	1	3	0	0	0	1
1192446	64	1	3	0	0	1	1	1	0	2	1	1	0	0	8	Alive	0	107	0	1	0	0	0	0
1192461	49	1	3	0	0	2	2	1	1	1	1	1	0	0	16	Alive	0	79	0	1	0	0	0	0
1192494	55	1	3	0	1	1	1	1	0	1	1	1	0	0	7	Alive	0	101	0	1	0	0	0	0
1192508	69	1	3	0	1	0	4	1	0	1	1	1	0	0	60	Breast	1	51	1	1	1	0	0	0
1192540	52	1	3	0	1	1	2	0	1	1	0	0	0	0	22	Alive	0	102	0	1	0	0	0	0
1192600	50	1	3	0	1	1	1	1	0	1	1	1	0	0	16	Alive	0	105	0	1	0	0	0	0
1192602	50	1	3	0	1	2	2	0	0	1	1	1	0	1	9	Alive	0	104	0	1	0	0	0	0
1192632	61	1	3	0	1	1	1	1	0	2	1	1	0	0	13	Alive	0	113	0	2	0	0	0	0
1192695	85	1	3	0	0	1	1	0	0	1	0	0	0	1	4	Other Cause of Death	0	52	1	4	0	0	0	0
1192698	58	1	3	0	0	1	1	1	1	1	1	1	0	0	18	Alive	0	104	0	2	0	0	0	0
1192703	74	1	3	0	1	1	1	1	1	1	0	0	0	0	19	State DC not available or state DC available but no COD	0	103	1	2	0	0	0	0
1192718	65	1	3	0	0	1	1	1	1	1	0	0	0	1	15	Alive	0	105	0	1	0	0	0	0
1192724	68	1	3	0	1	1	1	1	1	1	1	1	0	0	10	Alive	0	106	0	3	0	0	0	0
1192748	59	1	3	0	0	1	1	1	0	1	1	1	0	0	5	Alive	0	113	0	1	0	0	0	0
1192771	62	1	2	0	0	1	1	1	0	3	1	1	0	0	20	Alive	0	111	0	1	0	0	0	0
1192772	39	1	3	0	1	1	1	1	1	1	0	0	0	1	18	Alive	0	71	0	1	0	0	0	0
1192775	66	1	3	0	0	1	1	1	0	1	1	1	0	0	15	Alive	0	109	0	1	0	0	0	0
1192777	53	1	3	0	1	1	1	0	0	1	1	1	0	0	10	Alive	0	108	0	1	0	0	0	0
1192780	44	1	3	0	0	1	2	0	1	2	1	1	0	0	24	Alive	0	111	0	1	0	0	0	0
1192782	64	1	1	0	0	1	1	1	0	1	1	1	0	0	9	Alive	0	110	0	3	0	0	0	0
1192796	58	1	3	0	0	1	1	1	0	1	1	1	0	0	17	Alive	0	108	0	1	0	0	0	0
1192802	60	1	3	0	0	1	1	1	0	1	1	1	0	0	10	Alive	0	108	0	2	0	0	0	0
1192838	50	1	3	0	1	0	4	0	1	1	1	1	0	0	15	Breast	1	45	1	1	1	0	1	0
1192857	66	1	3	0	0	1	2	1	0	1	1	0	0	0	25	Alive	0	106	0	1	0	0	0	0
1192923	62	1	3	0	0	2	2	0	1	1	1	1	0	0	20	Alive	0	104	0	2	0	0	0	0
1192967	50	1	3	0	0	1	2	1	0	1	1	1	0	0	21	Alive	0	107	0	1	0	0	0	0
1192968	85	1	3	0	0	1	1	1	0	1	1	0	0	1	19	Other Cause of Death	0	101	1	4	0	0	0	0
1193008	62	1	1	0	0	2	2	0	1	1	1	0	0	0	25	Alive	0	102	0	1	0	0	0	0
1193011	72	1	1	0	1	1	2	0	0	1	0	1	1	1	25	Breast	1	54	1	4	0	0	0	0
1193014	56	1	3	0	0	1	1	1	1	1	1	1	0	0	12	Alive	0	102	0	1	0	0	0	0
1193062	54	1	1	0	0	1	2	0	1	1	1	0	0	0	28	Alive	0	105	0	3	0	0	0	0
1193088	50	1	3	0	0	1	1	0	0	2	1	1	0	0	12	Alive	0	110	0	1	0	0	0	0
1193151	68	1	3	0	1	2	2	1	0	1	1	1	0	0	9	Other Cause of Death	0	91	1	1	0	0	0	0
1193155	64	1	3	0	0	1	1	1	0	1	1	1	0	0	8	Alive	0	106	0	1	0	0	0	0
1193158	61	1	2	0	0	2	2	1	1	1	1	1	0	0	14	Alive	0	106	0	1	0	0	0	0
1193167	53	1	3	0	1	1	1	0	0	1	1	1	0	0	13	Alive	0	106	0	1	0	0	0	0
1193185	63	1	3	0	0	2	3	1	0	1	1	1	0	0	66	Breast	1	104	1	2	0	0	0	0
1193186	85	1	3	0	0	1	1	1	0	1	1	1	0	1	15	Diseases of Heart	0	58	1	1	0	0	0	0
1193189	50	1	3	0	1	1	1	1	1	1	1	1	0	1	16	Alive	0	116	0	2	0	0	0	0
1193192	52	1	3	0	1	1	1	1	0	1	1	1	0	0	14	Alive	0	114	0	1	0	0	0	0
1193194	65	1	3	0	1	1	1	1	0	3	1	1	0	0	6	Alive	0	111	0	3	0	0	0	0
1193196	64	1	3	0	1	1	1	0	0	1	1	1	0	0	12	Alive	0	112	0	1	0	0	0	0
1193212	66	1	3	0	0	1	1	1	0	1	1	1	0	0	14	Alive	0	104	0	1	0	0	0	0
1193215	67	1	3	0	0	1	2	1	1	1	0	0	0	0	22	Alive	0	104	0	3	0	0	0	0
1193232	56	1	3	0	1	1	1	1	0	1	1	1	0	0	9	Alive	0	105	0	1	0	0	0	0
1193240	77	1	3	0	1	1	1	1	0	1	1	1	0	0	14	Alive	0	111	0	1	0	0	0	0
1193243	63	1	3	0	0	1	1	0	0	1	1	1	0	0	16	Alive	0	112	0	1	0	0	0	0
1193333	48	1	1	0	1	2	3	1	1	1	1	1	0	0	97	Alive	0	106	0	4	0	0	0	0
1193368	35	1	3	0	0	1	2	1	1	1	0	0	0	1	31	Alive	0	111	0	2	0	0	0	0
1193374	78	1	3	0	1	1	1	1	0	1	1	1	0	0	15	Alive	0	105	0	1	0	0	0	0
1193377	41	1	3	0	1	2	2	0	1	1	1	1	0	0	18	Alive	0	101	0	1	0	0	0	0
1193387	53	1	3	0	1	1	2	1	1	1	0	0	0	0	33	Alive	0	104	0	1	0	0	0	0
1193420	62	1	1	0	1	2	2	1	1	1	1	0	0	0	17	Alive	0	107	0	2	0	0	0	0
1193434	59	1	3	0	0	1	1	1	1	2	1	0	0	0	6	Alive	0	109	0	1	0	0	0	0
1193448	43	1	1	0	0	1	1	0	0	1	1	1	0	0	7	Alive	0	108	0	1	0	0	0	0
1193453	61	1	1	0	1	2	2	1	1	1	1	0	0	1	27	Alive	0	110	0	1	0	0	0	0
1193565	52	1	3	0	1	0	4	1	1	1	1	0	0	1	30	Alive	0	113	0	1	0	0	1	0
1193586	64	1	1	0	1	2	3	1	1	1	0	0	0	0	40	Breast	1	81	1	4	0	0	0	0
1193592	55	1	3	0	1	1	1	1	0	1	1	1	0	0	5	Alive	0	110	0	3	0	0	0	0
1193596	57	1	3	0	0	2	2	1	1	1	1	1	0	0	25	Alive	0	110	0	1	0	0	0	0
1193606	61	1	3	0	0	1	2	1	1	1	1	1	0	1	21	Alive	0	101	0	1	0	0	0	0
1193607	75	1	3	0	1	1	1	1	0	1	1	1	0	0	18	Alive	0	109	0	1	0	0	0	0
1193708	77	1	2	0	1	0	4	1	1	2	0	0	0	0	55	Breast	1	37	1	4	0	0	0	1
1193790	49	1	3	0	1	2	3	0	1	2	1	1	0	1	50	Alive	0	100	0	1	0	0	0	0
1193793	43	1	3	0	1	1	1	1	1	1	0	0	0	0	14	Alive	0	105	0	1	0	0	0	0
1193794	77	1	1	0	0	1	1	1	0	1	1	1	0	0	19	Lung and Bronchus	1	64	1	1	0	0	0	0
1193796	80	1	1	0	0	1	2	1	0	1	1	1	0	0	85	Alive	0	105	0	1	0	0	0	0
1193805	42	1	1	0	0	1	1	1	1	1	1	1	0	0	11	Alive	0	30	0	1	0	0	0	0
1193814	77	1	1	0	1	1	1	0	0	1	1	1	0	0	20	Alive	0	105	0	4	0	0	0	0
1193824	72	1	1	0	1	1	2	1	0	2	1	1	0	0	25	Alive	0	105	0	1	0	0	0	0
1193827	75	1	2	0	1	1	1	1	0	1	1	1	0	0	8	Alive	0	105	0	4	0	0	0	0
1193833	61	1	1	0	0	1	1	1	0	1	1	1	0	0	20	Alive	0	103	0	1	0	0	0	0
1193858	49	1	2	0	1	1	1	1	0	1	1	1	0	0	13	Alive	0	102	0	2	0	0	0	0
1193862	78	1	3	0	1	2	3	0	0	2	1	0	0	0	27	Breast	1	20	1	4	0	0	0	0
1193863	69	1	3	0	0	1	1	1	0	1	1	1	0	0	11	Chronic Obstructive Pulmonary Disease and Allied Cond	0	86	1	4	0	0	0	0
1193864	46	1	3	0	0	1	1	0	1	1	1	1	0	0	20	Alive	0	100	0	2	0	0	0	0
1193867	48	1	3	0	1	1	1	0	1	2	1	1	0	0	16	Alive	0	113	0	2	0	0	0	0
1193868	42	1	1	0	1	1	2	0	0	1	1	1	0	0	21	Alive	0	112	0	2	0	0	0	0
1193877	59	1	3	0	1	1	1	1	0	1	1	1	0	0	5	Alive	0	114	0	1	0	0	0	0
1193878	37	1	1	0	1	1	1	0	1	2	0	0	0	1	2	Alive	0	80	0	1	0	0	0	0
1193882	54	1	1	0	1	1	1	1	1	1	1	1	0	0	10	Alive	0	108	0	1	0	0	0	0
1193884	71	1	3	0	1	1	1	1	0	1	1	1	0	0	19	Alive	0	91	0	1	0	0	0	0
1193885	51	1	3	0	0	1	1	1	0	1	1	1	0	0	11	Alive	0	109	0	1	0	0	0	0
1193888	59	1	3	0	0	1	1	1	0	1	1	1	0	0	9	Alive	0	109	0	1	0	0	0	0
1193891	65	1	3	0	0	1	1	1	0	1	1	1	0	0	4	Alive	0	109	0	1	0	0	0	0
1193894	66	1	3	0	0	1	1	1	1	2	1	0	0	0	17	Alive	0	110	0	1	0	0	0	0
1193897	40	1	3	0	0	1	1	0	0	1	1	0	0	1	8	Alive	0	110	0	1	0	0	0	0
1193898	60	1	3	0	1	1	1	0	0	1	1	1	0	0	9	Alive	0	109	0	1	0	0	0	0
1193902	34	1	1	0	0	1	2	0	0	2	1	1	0	0	37	Alive	0	31	0	1	0	0	0	0
1193905	51	1	3	0	0	2	2	0	1	2	1	1	0	0	25	Alive	0	103	0	1	0	0	0	0
1193914	85	1	3	0	1	2	3	0	0	1	1	1	0	0	79	Breast	1	10	1	4	0	0	0	0
1193973	85	1	3	0	1	2	2	0	1	1	0	0	0	1	15	Diseases of Heart	0	105	1	4	0	0	0	0
1194007	45	1	1	0	1	2	1	1	1	1	1	1	0	0	6	Alive	0	105	0	1	0	0	0	0
1194025	78	1	3	0	0	1	2	1	0	1	1	1	0	0	25	Alive	0	79	0	1	0	0	0	0
1194042	64	1	1	0	0	1	1	1	0	1	1	1	0	0	14	Alive	0	103	0	4	0	0	0	0
1194052	50	1	1	0	0	2	3	1	1	1	1	1	0	0	75	Alive	0	104	0	1	0	0	0	0
1194061	55	1	3	0	1	1	1	0	1	1	0	0	0	1	18	Alive	0	104	0	4	0	0	0	0
1194077	60	1	3	0	0	1	1	0	0	1	1	1	0	0	14	Alive	0	106	0	1	0	0	0	0
1194080	49	1	3	0	1	1	1	0	1	1	0	0	0	1	6	Alive	0	106	0	3	0	0	0	0
1194083	60	1	3	0	1	1	1	1	0	1	1	1	0	0	13	Alive	0	106	0	1	0	0	0	0
1194086	61	1	3	0	1	1	1	1	0	1	1	1	0	0	10	Alive	0	106	0	1	0	0	0	0
1194092	59	1	1	0	1	1	1	1	0	1	0	0	0	0	15	Alive	0	106	0	1	0	0	0	0
1194095	64	1	1	0	0	1	2	1	0	1	1	0	0	0	23	Breast	1	99	1	1	0	0	0	0
1194148	69	1	3	0	1	1	1	1	0	1	1	1	0	0	16	Alive	0	104	0	1	0	0	0	0
1194151	41	1	3	0	1	2	1	0	1	1	1	1	0	0	8	Alive	0	105	0	2	0	0	0	0
1194160	62	1	1	0	0	1	1	1	0	1	1	1	0	0	10	Alive	0	103	0	2	0	0	0	0
1194172	61	1	1	0	0	2	2	0	0	1	1	1	0	0	35	Breast	1	81	1	1	0	0	0	0
1194179	70	1	3	0	1	2	3	1	1	1	0	0	0	1	21	Breast	1	71	1	1	0	0	0	0
1194189	46	1	2	0	1	1	1	1	1	1	1	1	0	0	15	Alive	0	114	0	2	0	0	0	0
1194419	55	1	3	0	1	0	4	1	0	1	1	1	0	0	90	Breast	1	23	1	1	1	1	1	0
1194425	37	1	3	0	0	1	1	1	0	1	1	1	0	0	16	Alive	0	111	0	1	0	0	0	0
1194429	62	1	1	0	1	1	1	1	0	1	1	0	0	0	13	Breast	1	38	1	1	0	0	0	0
1194445	60	1	3	0	0	1	1	1	1	1	1	1	0	0	13	Alive	0	116	0	1	0	0	0	0
1194476	70	1	3	0	0	1	2	0	1	1	0	0	0	1	26	Alive	0	104	0	1	0	0	0	0
1194481	46	1	3	0	1	2	3	1	1	2	1	1	0	1	80	Alive	0	113	0	3	0	0	0	0
1194513	74	1	3	0	1	1	2	1	0	1	1	1	0	0	44	Alive	0	104	0	1	0	0	0	0
1194516	84	1	1	0	0	2	3	1	0	2	1	1	0	0	52	Alive	0	90	0	1	0	0	0	0
1194520	85	1	3	0	1	1	2	1	0	1	1	1	0	0	24	Nephritis, Nephrotic Syndrome and Nephrosis	0	62	1	4	0	0	0	0
1194532	53	1	3	0	1	1	1	1	0	1	1	1	0	0	8	Alive	0	104	0	1	0	0	0	0
1194544	71	1	2	0	1	1	1	1	0	1	1	1	0	0	18	Alive	0	103	0	3	0	0	0	0
1194600	58	1	3	0	1	1	1	1	0	2	1	1	0	0	6	Alive	0	110	0	1	0	0	0	0
1194674	76	1	1	0	0	1	1	1	0	1	0	0	0	0	10	Alive	0	103	0	4	0	0	0	0
1194676	45	1	3	0	0	2	1	1	0	1	1	0	0	0	16	Alive	0	104	0	3	0	0	0	0
1194751	60	1	1	0	1	1	1	0	1	2	0	0	0	1	16	Alive	0	112	0	2	0	0	0	0
1194756	64	1	3	0	1	2	3	1	0	2	1	1	0	0	52	Breast	1	36	1	3	0	0	0	0
1194757	62	1	3	0	1	1	1	0	0	1	1	1	0	0	11	Alive	0	112	0	1	0	0	0	0
1194762	47	1	3	0	0	2	2	0	1	1	1	1	0	0	22	Alive	0	111	0	3	0	0	0	0
1194763	51	1	3	0	1	1	1	1	1	1	0	0	0	0	15	Alive	0	119	0	1	0	0	0	0
1194766	61	1	3	0	1	1	1	0	0	1	1	1	0	0	6	Alive	0	112	0	3	0	0	0	0
1194767	67	1	1	0	0	1	1	1	0	1	1	1	0	0	14	Alive	0	99	0	1	0	0	0	0
1194786	85	1	3	0	1	1	1	1	0	1	1	1	0	0	2	Alzheimers (ICD-9 and 10 only)	0	78	1	2	0	0	0	0
1194798	79	1	3	0	1	2	3	1	1	2	0	0	0	0	110	Breast	1	55	1	1	0	0	0	0
1194809	52	1	3	0	1	1	1	1	0	1	1	1	0	0	15	Alive	0	95	0	1	0	0	0	0
1194812	67	1	3	0	0	1	2	1	0	2	1	1	0	1	25	Alive	0	108	0	3	0	0	0	0
1194820	53	1	1	0	1	1	1	1	0	2	1	1	0	0	18	Alive	0	109	0	1	0	0	0	0
1194834	54	1	1	0	1	1	2	1	1	1	1	1	0	0	25	Alive	0	61	0	1	0	0	0	0
1194896	32	1	1	0	1	2	2	0	1	1	1	1	0	0	22	Alive	0	106	0	2	0	0	0	0
1194900	60	1	3	0	1	1	1	1	0	1	1	1	0	0	9	Alive	0	105	0	1	0	0	0	0
1194905	62	1	1	0	1	1	2	0	1	1	0	0	0	0	22	Alive	0	107	0	1	0	0	0	0
1194907	61	1	3	0	1	1	1	1	1	2	0	0	0	0	6	Alive	0	106	0	4	0	0	0	0
1194922	66	1	3	0	1	1	2	1	1	1	1	0	0	1	25	Breast	1	92	1	1	0	0	0	0
1195003	56	1	1	0	0	1	1	0	0	1	0	0	0	1	3	Alive	0	104	0	1	0	0	0	0
1195024	67	1	3	0	1	1	1	1	0	1	1	1	0	0	13	Alive	0	103	0	1	0	0	0	0
1195037	60	1	3	0	1	1	1	1	0	1	1	1	0	0	6	Alive	0	103	0	1	0	0	0	0
1195042	43	1	3	0	0	1	1	1	0	2	1	1	0	0	18	Alive	0	104	0	2	0	0	0	0
1195047	80	1	3	0	0	1	1	1	0	1	1	0	0	0	13	Alive	0	104	0	2	0	0	0	0
1195054	56	1	3	0	1	1	1	1	0	1	1	1	0	0	10	Alive	0	104	0	3	0	0	0	0
1195077	52	1	3	0	0	1	1	0	1	1	0	0	0	1	16	Alive	0	105	0	1	0	0	0	0
1195106	55	1	3	0	1	1	1	1	1	1	1	0	0	1	5	Alive	0	106	0	1	0	0	0	0
1195122	81	1	3	0	1	1	1	1	0	1	1	1	0	0	11	Diseases of Heart	0	43	1	4	0	0	0	0
1195127	64	1	3	0	1	1	1	1	0	1	1	1	0	0	10	Alive	0	106	0	3	0	0	0	0
1195128	53	1	2	0	1	1	1	0	0	1	1	0	0	0	10	Alive	0	105	0	2	0	0	0	0
1195132	55	1	3	0	0	1	1	1	0	1	1	1	0	0	20	Alive	0	105	0	3	0	0	0	0
1195145	58	1	1	0	1	1	1	1	0	1	1	1	0	0	2	Alive	0	105	0	1	0	0	0	0
1195166	44	1	1	0	0	1	1	1	0	1	1	1	0	0	6	Alive	0	105	0	2	0	0	0	0
1195181	53	1	3	0	1	1	2	0	0	1	1	0	0	0	24	Alive	0	112	0	1	0	0	0	0
1195183	64	1	3	0	0	1	1	1	0	1	1	1	0	0	3	Alive	0	115	0	2	0	0	0	0
1195185	75	1	3	0	0	1	1	1	0	1	1	1	0	0	15	Alive	0	114	0	1	0	0	0	0
1195186	56	1	3	0	1	1	1	1	0	1	1	1	0	0	15	Alive	0	114	0	2	0	0	0	0
1195196	40	1	3	0	1	1	1	1	0	1	1	1	0	0	6	Alive	0	113	0	1	0	0	0	0
1195254	60	1	1	0	1	1	1	1	1	1	1	1	0	0	15	Alive	0	112	0	1	0	0	0	0
1195262	48	1	1	0	1	1	2	1	1	1	1	1	0	0	32	Alive	0	61	0	1	0	0	0	0
1195356	43	1	1	0	1	1	2	0	1	1	1	1	0	0	24	Alive	0	105	0	1	0	0	0	0
1195368	56	1	3	0	1	1	1	1	0	1	1	1	0	0	8	Alive	0	105	0	1	0	0	0	0
1195483	69	0	3	0	0	1	1	1	0	1	1	1	0	0	15	Alive	0	105	0	1	0	0	0	0
1195489	47	1	2	0	1	2	1	1	1	1	1	1	0	0	19	Alive	0	105	0	2	0	0	0	0
1195494	45	1	1	0	1	2	3	0	1	2	0	0	0	1	20	Alive	0	105	0	1	0	0	0	0
1195497	47	1	1	0	0	2	2	1	1	1	1	0	0	1	9	Alive	0	105	0	1	0	0	0	0
1195526	73	1	3	0	0	1	1	1	0	1	1	1	0	0	5	Alive	0	104	0	1	0	0	0	0
1195528	33	1	3	0	0	2	2	1	1	1	1	1	0	1	989	Alive	0	10	0	2	0	0	0	0
1195550	41	1	2	0	0	2	3	1	1	1	1	1	0	1	240	Breast	1	76	1	1	0	0	0	0
1195552	70	1	3	0	0	2	3	1	1	1	0	1	1	0	22	Alive	0	105	0	1	0	0	0	0
1195557	64	1	3	0	0	1	2	0	1	1	1	0	0	0	38	Breast	1	10	1	1	0	0	0	0
1195568	37	1	1	0	0	2	2	1	1	1	1	1	0	1	37	Alive	0	105	0	1	0	0	0	0
1195571	56	1	3	0	0	1	1	0	1	1	1	1	0	0	19	Alive	0	104	0	1	0	0	0	0
1195576	57	1	3	0	0	0	4	1	0	1	1	1	0	0	13	Alive	0	105	0	3	1	0	0	0
1195580	63	1	3	0	0	1	1	0	0	1	1	1	0	0	12	Alive	0	105	0	1	0	0	0	0
1195585	48	1	3	0	1	1	1	1	0	1	1	1	0	0	16	Alive	0	104	0	1	0	0	0	0
1195594	72	1	1	0	1	1	1	1	0	2	1	1	0	0	4	Alive	0	105	0	4	0	0	0	0
1195597	40	1	3	0	1	1	2	0	1	1	1	1	0	0	35	Miscellaneous Malignant Cancer	1	75	1	2	0	0	0	0
1195602	63	1	3	0	0	1	1	1	0	2	1	1	0	0	20	Alive	0	105	0	4	0	0	0	0
1195609	61	1	3	0	0	1	2	1	0	1	1	1	0	0	56	Alive	0	104	0	1	0	0	0	0
1195639	37	1	2	0	1	0	4	0	1	1	1	0	0	0	132	Breast	1	11	1	2	1	0	0	1
1195682	76	1	1	0	0	2	3	1	1	3	1	1	0	0	70	Alive	0	104	0	4	0	0	0	0
1195683	51	1	3	0	1	1	2	0	1	2	1	1	0	0	35	Alive	0	102	0	3	0	0	0	0
1195696	54	1	3	0	0	1	1	1	0	1	1	1	0	0	15	Alive	0	107	0	2	0	0	0	0
1195705	77	1	1	0	0	1	1	0	0	1	1	1	0	0	15	Breast	1	95	1	1	0	0	0	0
1195707	50	1	3	0	1	1	1	0	0	1	1	1	0	0	15	Alive	0	106	0	1	0	0	0	0
1195747	53	1	3	0	0	1	2	1	1	1	0	0	0	0	25	Alive	0	100	0	2	0	0	0	0
1195775	58	1	3	0	1	1	1	1	0	1	1	1	0	0	15	Alive	0	104	0	2	0	0	0	0
1195833	41	1	1	0	0	1	1	0	0	1	1	1	0	0	11	Alive	0	104	0	1	0	0	0	0
1195882	69	1	1	0	1	1	1	1	0	2	1	1	0	0	16	Alive	0	108	0	4	0	0	0	0
1195885	80	1	3	0	1	1	2	1	0	2	1	0	0	0	36	Alive	0	93	0	1	0	0	0	0
1195888	76	1	3	0	0	1	1	0	0	2	1	1	0	0	17	Alive	0	77	0	2	0	0	0	0
1195900	61	1	3	0	0	2	3	0	0	1	1	1	0	0	55	Alive	0	107	0	1	0	0	0	0
1195912	62	1	3	0	1	2	3	1	1	1	1	1	0	1	54	Breast	1	76	1	3	0	0	0	0
[truncated: 196,973 more rows]
